# Supplementary material for: A Deep Learning Framework for the Discovery of Natural-Product Candidate Binders of Acetyl-CoA Carboxylase 2 (ACC2) with Potential Relevance to Cardiometabolic Lipid Metabolism
Source: Pharmaceuticals (Basel). 2026 Jul 21;19(7):1123. doi: 10.3390/ph19071123 (PMC13414482; doi:10.3390/ph19071123)
Supplement: Supplementary file 1 [file pharmaceuticals-19-01123-s001.zip]

Archive with 2 entries (2 files):
- Supplementary Figures_revised.pdf
- Supplementary Tables_revised.xlsx
