# Supplementary material for: A Deep Learning Framework for the Discovery of Natural-Product Candidate Binders of Acetyl-CoA Carboxylase 2 (ACC2) with Potential Relevance to Cardiometabolic Lipid Metabolism
Source: Pharmaceuticals (Basel). 2026 Jul 21;19(7):1123. doi: 10.3390/ph19071123 (PMC13414482; doi:10.3390/ph19071123)
Supplement: Supplementary file 1 [file pharmaceuticals-19-01123-s001.zip › Supplementary Tables_revised.xlsx]

## Sheet: Title
Supplementary Tables A Deep Learning Framework for the Discovery of Natu-ral-Product Candidate Binders of Acetyl-CoA Carboxylase 2 (ACC2) with Potential Relevance to Cardiometabolic Lipid Metabolism

## Sheet: Table S1
Table S1. Per-seed scaffold-split composition of the curated ACC2 dataset.
seed	n_train	n_val	n_test	train_unique_scaffolds	val_unique_scaffolds	test_unique_scaffolds	train_test_scaffold_overlap_count	train_test_scaffold_overlap_fraction	n_scaffolds_total	scaffold_size_mean	scaffold_size_median	scaffold_size_max	scaffold_size_p95	pIC50_mean_train	pIC50_std_train	pIC50_mean_val	pIC50_std_val	pIC50_mean_test	pIC50_std_test	active_pos_frac_train	active_pos_frac_val	active_pos_frac_test
1	3186	398	399	494	398	399	0	0	1291	3.08521	1	171	9	6.75747	0.752308	6.49658	0.851956	6.48298	0.845009	0.867546	0.738693	0.741855
2	3186	398	399	494	398	399	0	0	1291	3.08521	1	171	9	6.75593	0.750791	6.47193	0.79726	6.51993	0.909799	0.867546	0.761307	0.719298
3	3186	398	399	494	398	399	0	0	1291	3.08521	1	171	9	6.75735	0.751373	6.41641	0.847431	6.56392	0.850102	0.867546	0.71608	0.764411

## Sheet: Table S2
Table S2. Mean and standard deviation of scaffold-split statistics across independent seeds.
metric	mean	std	min	max
n_train	3186	0	3186	3186
n_val	398	0	398	398
n_test	399	0	399	399
train_unique_scaffolds	494	0	494	494
val_unique_scaffolds	398	0	398	398
test_unique_scaffolds	399	0	399	399
train_test_scaffold_overlap_count	0	0	0	0
train_test_scaffold_overlap_fraction	0	0	0	0
n_scaffolds_total	1291	0	1291	1291
scaffold_size_mean	3.08521	0	3.08521	3.08521
scaffold_size_median	1	0	1	1
scaffold_size_max	171	0	171	171
scaffold_size_p95	9	0	9	9
pIC50_mean_train	6.75692	0.000860722	6.75593	6.75747
pIC50_std_train	0.75149	0.000765106	0.750791	0.752308
pIC50_mean_val	6.46164	0.0410656	6.41641	6.49658
pIC50_std_val	0.832216	0.0303571	0.79726	0.851956
pIC50_mean_test	6.52228	0.0405167	6.48298	6.56392
pIC50_std_test	0.868303	0.0360266	0.845009	0.909799
active_pos_frac_train	0.867546	1.35974e-16	0.867546	0.867546
active_pos_frac_val	0.738693	0.0226131	0.71608	0.761307
active_pos_frac_test	0.741855	0.0225564	0.719298	0.764411

## Sheet: Table S3
Table S3. Global Bemis–Murcko scaffold distribution in the curated ACC2 dataset.
scaffold	scaffold_size
c1ccc(O[C@@H]2CCN(c3ccncn3)C2)cc1	171
C(#Cc1ccccc1)c1ccccc1	151
c1ccc2[nH]c(OC3CCCCC3)nc2c1	87
c1ccc(O[C@@H]2CCN(c3ccncc3)C2)cc1	81
c1ccc(CN2CCc3cc(OCC4CC4)ccc3C2)cc1	66
c1ccc(Oc2nccs2)cc1	58
c1ccc(OC2CCN(c3ccccc3)C2)cc1	56
C(#Cc1cncnc1)c1ccccc1	51
c1ccc(CN2CCc3ccccc3C2)cc1	47
c1ccc(O[C@@H]2CCN(c3ccnc(N4CCCC4)n3)C2)cc1	43
c1ccc(OC2CN(c3ccccc3)C2)cc1	41
c1ccc(OC2CCN(c3ccccn3)C2)cc1	41
c1nc2ccc(OCC3CCC3)nc2s1	39
c1ccc(O[C@@H]2CCN(c3ccccn3)C2)cc1	37
c1ccc(OC2CCN(c3ccncc3)C2)cc1	36
c1ccc(C2CN(c3ccc(OCC4CC4)cc3)C2)cc1	33
c1nc2ccc(OCC3CCC3)cc2s1	28
c1nc2ccc(OC3CCCCC3)cc2s1	28
c1cc2nc(OC3CCCCC3)[nH]c2cc1OC1CC1	26
C(#Cc1ccncn1)c1ccccc1	24
O=C(NCCc1ccc(C#Cc2ccccc2)cc1)C1CC1	23
c1cnc(-c2ccc(OC3CCCCC3)nc2)nc1	22
c1ccc(OC2CCN(c3ccnc(OCC4CC4)c3)C2)cc1	22
c1ccc(O[C@@H]2CCN(c3cc(N4CCCC4)ncn3)C2)cc1	22
c1ccc(OC2CCN(c3ccc(OCC4CC4)cc3)C2)cc1	21
c1ccc(OC2CCN(c3ccc(OCC4CC4)cn3)C2)cc1	21
O=C(NCc1ccc(CN2CCc3cc(OCC4CC4)ccc3C2)cc1)C1CC1	21
c1ccc(OC2CN(c3ccccn3)C2)cc1	20
c1ccc(O[C@@H]2CCN(c3ccc(OCC4CC4)cn3)C2)cc1	20
c1cnc(Oc2ccc3ncsc3c2)cn1	20
c1ccc(O[C@@H]2CCN(c3ccnc(N4CCOCC4)n3)C2)cc1	18
c1ccc(N2CCN(c3ncon3)CC2)cc1	18
c1ccc(Oc2ccc(-c3ccccc3)cc2)cc1	18
O=C1CC2(CCN(C(=O)c3ccc4[nH]ncc4c3)CC2)Oc2c[nH]nc21	18
c1ccc(COc2cc(OCC3CCC3)ncn2)nc1	17
c1cc2[nH]c(OC3CCCCC3)nc2cn1	17
c1ccc(O[C@@H]2CCN(c3ccnc(N4CCCCC4)n3)C2)cc1	17
C(#Cc1cccnc1)c1ccccc1	17
O=C1NC2(CCN(C(=O)c3ccc4[nH]ncc4c3)CC2)Cc2c[nH]nc21	16
C(#Cc1ccncc1)c1ccccc1	16
c1nc(OC2CC2)cc2[nH]c(OC3CCCCC3)nc12	16
c1ccc(O[C@@H]2CCN(c3ccccc3)C2)cc1	16
c1ccc(COc2cc(OCC3CCC3)ncn2)cc1	14
c1ccc(OC2CN(c3ncccn3)C2)cc1	14
c1nc2ccc(OC3CCCCC3)nc2[nH]1	13
C(#Cc1cnc(OC2CCC2)nc1)c1ccccc1	13
O=C(NCc1ccc(O[C@@H]2CCN(c3ccc(OCC4CC4)cc3)C2)cc1)c1cn[nH]c1	13
O=C1NC2(CCN(C(=O)c3ccc4ccncc4c3)CC2)Cc2c[nH]nc21	13
O=C(NCc1ccc(CN2CCc3cc(OCC4CC4)ccc3C2)cc1)c1cncs1	13
O=C1NC2(C=C1c1cccc(-c3ccccc3)c1)CCCCC2	13
O=C1NC2(CCN(C(=O)c3ccc4cccnc4c3)CC2)Cc2c[nH]nc21	12
O=C(NCc1ccc(O[C@@H]2CCN(c3ccncn3)C2)cc1)c1cncs1	12
c1ccc(O[C@@H]2CCN(c3cc(OCC4CC4)ncn3)C2)cc1	12
O=C(NCc1ccc(CN2CCc3ccccc3C2)cc1)C1CC1	12
c1ccc(Oc2ccc(-c3ccccc3)cn2)cc1	11
c1ccc(Oc2ccccn2)cc1	11
c1ccc(O[C@@H]2CCN(c3ccnc(OCC4CC4)c3)C2)cc1	11
c1ccc(O[C@@H]2CCN(c3ncccn3)C2)cc1	11
c1ccc(C2CN(c3ccc4c(c3)OCCO4)C2)cc1	11
c1ccc(O[C@@H]2CCN(c3ccnc(N4CCCC4)c3)C2)cc1	11
c1ccc(Oc2cccnc2)cc1	10
O=C(Cc1ccc(O[C@@H]2CCN(c3ccncn3)C2)cc1)NC1CC1	10
O=C(NCc1ccc(CN2CCc3cc(OCC4CC4)ccc3C2)cc1)C1CCC1	10
c1ccc(OC2CCN(c3ccncn3)C2)cc1	10
O=C(c1csc2ccccc12)N1CCC(N2CCCC3(CCOC3=O)C2)CC1	9
c1ccc(C2CN(c3ccccc3)C2)cc1	9
c1nc(OCC2CCC2)c2ccn(CC3CC3)c2n1	9
O=C1NC2(CCN(C(=O)C3=CC4C=NNC4C=C3)CC2)Cc2cn[nH]c21	9
c1cc2nc(OC3CCC3)sc2nc1OCC1CCC1	9
c1ccc(O[C@@H]2CCN(c3ccc(OCC4CC4)cc3)C2)cc1	9
c1nc2cnc(OC3CCCCC3)cc2s1	9
c1ccc2[nH]c(O[C@@H]3CCCOC3)nc2c1	9
c1nc2ccc(OCC3CCC3)nc2[nH]1	8
c1ccc(O[C@@H]2CCN(c3cccc(N4CCCC4)n3)C2)cc1	8
c1ccc(OC2CN(c3ccc(OCC4CC4)cc3)C2)cc1	8
C(#Cc1ccccn1)c1ccccc1	8
c1ccc(O[C@@H]2CCN(c3ccnc(NC4CCCC4)n3)C2)cc1	8
c1ccc(-c2ccnc(OCC3CCC3)c2)cc1	8
O=c1c2ccsc2n(C[C@H](OC2CCOCC2)c2ccccc2)c(=O)n1C1CC1	8
c1ccc(OC2CCN(c3cccnc3)C2)cc1	8
O=C1CN(Cc2ccccc2)Cc2ccc(OCC3CC3)cc21	8
c1nc(OC2CCCCC2)cc2sc(OCC3CC3)nc12	8
C(#Cc1cnc(NCc2ccccc2)nc1)c1ccccc1	7
c1ccc(Oc2ccc(-c3ncon3)cc2)cc1	7
O=C(NCc1ccc(OC2CN(c3ccccc3)C2)cc1)C1CC1	7
c1ccc(OC2CN(c3ncc(C4CC4)cn3)C2)cc1	7
c1csc(Oc2ccc(OCC3CC3)cc2)n1	7
c1ccc(Oc2ccc3ncsc3c2)nc1	7
C(#Cc1cnc(Oc2ccccc2)nc1)c1ccccc1	7
c1cc2nc(N3CCC3)sc2nc1OCC1CCC1	7
c1cncc(Oc2ccc3ncsc3c2)c1	7
c1ccc(OC2CCN(c3ccc(OC4CC4)cc3)C2)cc1	7
c1ccc(OC2CCN(c3cc(OCC4CC4)ncn3)C2)cc1	7
c1ccc(O[C@@H]2CCN(c3ccnc(NC4CC4)n3)C2)cc1	7
O=C(NCc1ccc(OC2CCN(c3ccncc3)C2)cc1)c1cn[nH]c1	7
O=C1NC2(CCN(C(=O)c3ccc4cn[nH]c4c3)CC2)Cc2c[nH]nc21	7
O=C(c1ccc2[nH]ncc2c1)N1CCC2(CCNC2)CC1	7
C(#Cc1ccc(OCC2CC2)cc1)c1ccccc1	7
O=c1[nH]c(=O)n(CC(O[C@H]2C[C@H]3CCC[C@H]3C2)c2ccccc2)c2sc(-c3ncco3)cc12	7
c1ccc(CN2CCc3cc(OCC4CCC4)ccc3C2)cc1	7
O=C(NCc1ccc(CN2CCc3cc(OCC4CC4)ccc3C2)cc1)c1cn[nH]c1	7
O=C(NCCc1ccc(C#Cc2cncnc2)cc1)C1CC1	7
O=C(NCC1CCCCC1)c1cc(N2CCCCC2)nc2ccccc12	7
O=C1NC2(CCN(C(=O)C3=CC4C=NNC4C=C3)CC2)Cc2c[nH]nc21	7
c1ccc(O[C@@H]2CCN(c3cc(N4CCCCC4)ncn3)C2)cc1	6
c1cc2nc(N3CCCC3)sc2nc1OCC1CCC1	6
c1cc2nc(OC3CCCCC3)[nH]c2cc1OC1CCC1	6
c1ccc(O[C@@H]2CCN(c3cc(N4CCOCC4)ncn3)C2)cc1	6
O=C1NC2(CCN(C(=O)c3ccc4cnccc4c3)CC2)Cc2c[nH]nc21	6
O=C1NC2(CCN(C(=O)c3ccc4n[nH]cc4c3)CC2)Cc2cn[nH]c21	6
c1ccc(O[C@@H]2CCN(c3ccnc(N4CCC4)n3)C2)cc1	6
O=C(NCc1ccc(C#Cc2ccccc2)cc1)C1CC1	6
c1ccc(CNc2cc(OCC3CCC3)ncn2)cc1	6
O=c1c2cc(-c3ncco3)sc2n(CC(OC2CCOCC2)c2ccccc2)c(=O)n1C1CC1	6
O=c1cc(C#Cc2ccccc2)cc[nH]1	6
c1ccc(OC2CCN(c3ccnc(N4CCOCC4)n3)C2)cc1	6
c1ccc(OC2CN(c3ccc(OC4CC4)cc3)C2)cc1	6
c1ccc(Oc2ccccc2)cc1	6
c1ccc(OC2CN(c3ccncn3)C2)cc1	6
C(#Cc1cccnn1)c1ccccc1	5
O=C(NCc1ccc(OC2CN(c3ccccc3)C2)cc1)c1cncs1	5
c1ccc2[nH]c(O[C@H]3CCCOC3)nc2c1	5
c1cnc(-c2ccnc(OCC3CCC3)c2)nc1	5
O=C(Nc1ccc2[nH]ncc2c1)c1c[nH]c2cc(-c3ccccc3)cnc12	5
C(#Cc1ccnc(N2CCCCC2)n1)c1ccccc1	5
c1ccc(CN2CCc3cc(OC4CCC4)ccc3C2)cc1	5
c1ccc(COc2ccc3nc(OC4CCCCC4)[nH]c3c2)cc1	5
O=C(NCc1ccc(OC2CCN(c3ccc(OCC4CC4)cn3)C2)cc1)c1cncs1	5
O=C(NCc1ccc(OC2CCN(c3ccnc(OCC4CC4)c3)C2)cc1)c1cn[nH]c1	5
c1ccc(O[C@@H]2CCN(c3ccnc(N4CCC4)c3)C2)cc1	5
O=c1c2cc(-c3ncco3)sc2n(CC(OC2CCOCC2)c2ccccc2)c(=O)n1-c1ccccc1	5
O=C(NCc1ccc(C2CN(c3ccc(OCC4CC4)cc3)C2)cc1)c1cncs1	5
c1ccc(O[C@@H]2CCN(c3cccc(N4CCCCC4)n3)C2)cc1	5
O=C1CC2(CCN(C(=O)c3ccc4[nH]ncc4c3)CC2)Oc2ccccc21	5
O=C(NCC1CCCCC1)c1cc(-c2ccccc2)nc2ccccc12	5
O=C(NCc1ccc(O[C@@H]2CCN(c3ccccn3)C2)cc1)c1cncs1	5
O=C(NCc1ccc(O[C@@H]2CCN(c3ccncc3)C2)cc1)c1cncs1	5
c1ccc(O[C@@H]2CCN(c3ccnc(NCC4CCOC4)n3)C2)cc1	5
c1ccc(O[C@@H]2CCN(c3cc(NCC4CC4)ncn3)C2)cc1	5
c1cc2nc(OC3CC3)sc2nc1OCC1CCC1	5
c1ccc(OC2CCN(c3ccc4c(c3)OCCO4)C2)cc1	5
O=C(NCc1ccc(CN2CCc3ccccc3C2)cc1)c1cncs1	5
C(#Cc1cnc(NC2CCC2)nc1)c1ccccc1	5
c1ccc(O[C@@H]2CCN(c3ccnc(OC4CCCC4)c3)C2)cc1	5
O=C(c1csc2ccccc12)N1CCC(N2CCCC3(C2)C(=O)N2CCCCN2C3=O)CC1	5
C(#Cc1ccnc(N2CCCC2)n1)c1ccccc1	5
c1ccc(Oc2ccc(Oc3nccs3)cc2)cc1	5
C(#Cc1cnc(OCc2ccccc2)nc1)c1ccccc1	5
c1cc(OCC2CC2)cc(OCC2CCC2)n1	5
c1cc(N2CCCC2)cc(OCC2CCC2)n1	5
c1nc(OC2CCCCC2)cc2sc(OC3CC3)nc12	4
c1nc2ccc(OC3CCCCC3)nc2s1	4
C(#Cc1ccc(OC2CCC2)cc1)c1ccccc1	4
c1ccc(C2CN(c3ccccn3)C2)cc1	4
c1cc(OCC2CC2)cc(Oc2ccc(-c3nc4ccccc4o3)cn2)c1	4
O=c1c2cc(-c3ncco3)sc2n(CC(OC2CCOCC2)c2ccccc2)c(=O)n1C1CNC1	4
O=C(NCc1ccc(OC2CCN(c3ccncc3)C2)cc1)C1CC1	4
O=C(c1ccc2[nH]ncc2c1)N1CCC2(CC1)CC(=O)N(c1ccccc1)C2	4
O=C(c1ccc2[nH]ncc2c1)N1CCC2(CC1)CNC2	4
c1nc2ccc(OC3CCC3)cc2s1	4
O=C(NCc1ccc(CN2CCc3cc(OCC4CCC4)ccc3C2)cc1)C1CC1	4
c1ccc(Cn2ccc3c(OCC4CCC4)ncnc32)cc1	4
c1ccc(O[C@@H]2CCN(c3cc(NCC4CCC4)ncn3)C2)cc1	4
O=C1CC2(CCN(C(=O)c3ccc4[nH]ncc4c3)CC2)Oc2ccncc21	4
c1ccc(OC2CCN(c3ccc(OCC4CC4)nc3)C2)cc1	4
c1cc2nc(OCC3CC3)sc2nc1OCC1CCC1	4
c1ccc(O[C@@H]2CCN(c3ccc(OC4CC4)cc3)C2)cc1	4
O=C(NCc1ccc(OC2CN(c3ccccc3)C2)cc1)C1CCC1	4
O=C1NC2(CCN(C(=O)c3ccc4ccccc4c3)CC2)Cc2c[nH]nc21	4
c1cc2nc(OC3CCCCC3)[nH]c2cc1C1CC1	4
c1nc(OCc2nccs2)cc(OCC2CCC2)n1	4
O=C(c1csc2ccccc12)N1CCC(N2CCCC3(CCNC3=O)C2)CC1	4
c1ccc(O[C@@H]2CCN(c3ccnc(N4CCC5(CC5)C4)n3)C2)cc1	4
c1ccc(O[C@@H]2CCN(c3ccnc(NCC4CC4)n3)C2)cc1	4
O=C(NCCc1ccc(C#Cc2cccnc2)cc1)C1CC1	4
c1ccc(OCC2CCC2)nc1	4
c1ccc(O[C@@H]2CCN(c3cc(N4CCC4)ncn3)C2)cc1	4
O=C1CC2(CCN(C(=O)c3ccc4nc[nH]c4c3)CC2)Oc2c[nH]nc21	4
c1ccc(COc2cc(N3CC[C@@H](Oc4ccccc4)C3)ccn2)cc1	4
c1ccc(OC2CN(c3ccc4c(c3)OCCO4)C2)cc1	4
c1ccc(OC2CN(c3cccnc3)C2)cc1	4
O=C(NCc1ccc(O[C@@H]2CCN(c3ccncc3)C2)cc1)C1CC1	4
C(#Cc1cnc(N2CCCCC2)nc1)c1ccccc1	4
O=C(NCc1ccc(OC2CCN(c3ccncn3)C2)cc1)c1cncs1	4
C(#Cc1ccnc(N2CCC2)n1)c1ccccc1	3
c1nc(OCC2CCC2)cc(OCC2CC2)n1	3
c1cc(N2CCCCC2)cc(OCC2CCC2)n1	3
O=c1c2ccsc2n(CC(OC2CCOCC2)c2ccccc2)c(=O)n1C1CC1	3
O=c1[nH]c(=O)n(C[C@H](OC2CCOCC2)c2ccccc2)c2sccc12	3
O=C(NCCc1ccc(C2CN(c3ccc(OCC4CC4)cc3)C2)cc1)C1CC1	3
O=C(NCCc1ccc(C#Cc2ccncc2)cc1)C1CC1	3
c1cc2nc(OCC3CC3)[nH]c2nc1OC1CCCCC1	3
c1cc2nc(OC3CCCCC3)[nH]c2cc1OCC1CC1	3
c1ccc(-c2ccc(OC3CCCCC3)nc2)cc1	3
O=C(NCc1ccc(OC2CCN(c3ccncc3)C2)cc1)c1cnoc1	3
c1ccc(O[C@@H]2CCN(c3ncc(OCC4CC4)cn3)C2)cc1	3
c1ccc(O[C@@H]2CCN(c3ccnc(OCC4CC4)n3)C2)cc1	3
C(#Cc1ccc(Oc2ccccc2)nc1)c1ccccc1	3
c1cnc(Oc2ccc3nc(C4CC4)sc3c2)cn1	3
c1cnc(Oc2ccc3ncoc3c2)cn1	3
c1ccc(Oc2ncc(-c3ccon3)s2)cc1	3
C(#Cc1cnc(N2CCCC2)nc1)c1ccccc1	3
C(#Cc1ccnc(NCC2CC2)n1)c1ccccc1	3
c1ccc2[nH]c(OC3COCOC3)nc2c1	3
O=C(NCc1ccc(OC2CN(c3ccccc3)C2)cc1)c1cn[nH]c1	3
C(#Cc1cnc(N2CC3CCCC3C2)nc1)c1ccccc1	3
O=C(NCc1ccc(O[C@@H]2CCN(c3ccnc(OCC4CC4)c3)C2)cc1)c1cncs1	3
O=C(NCc1ccc(O[C@@H]2CCN(c3ccc(OCC4CC4)cc3)C2)cc1)c1cncs1	3
O=C(NCc1ccc(O[C@@H]2CCN(c3cc(OCC4CC4)ncn3)C2)cc1)c1cncs1	3
O=C(NCc1ccc(O[C@@H]2CCN(c3ccc(OCC4CC4)cc3)C2)cc1)C1CC1	3
O=C1CC2(CCN(C(=O)c3cccc4cn[nH]c34)CC2)Oc2ccccc21	3
O=C1CC2(CCN(C(=O)c3ccc4[nH]cnc4c3)CC2)Oc2ccccc21	3
O=C1CC2(CCN(C(=O)c3ccc4[nH]ncc4c3)CC2)Cc2cn[nH]c21	3
O=C(NCCc1ccc(C#Cc2ccccc2)cc1)c1cnco1	3
O=C1NC2(CCN(C(=O)c3cnc4ccccc4c3)CC2)Cc2c[nH]nc21	3
O=C1NC2(CCN(C(=O)c3ccc4ncccc4c3)CC2)Cc2c[nH]nc21	3
O=C1NC2(CCN(C(=O)c3ccc4cccnc4c3)CC2)Cc2cn[nH]c21	3
O=C(NCc1ccc(OC2CCN(c3ccc(OCC4CC4)cn3)C2)cc1)c1cn[nH]c1	3
O=C(NCc1ccc(OC2CCN(c3ccc(OCC4CC4)cn3)C2)cc1)c1cnco1	3
O=C(NCc1ccc(C2CN(c3ccc(OCC4CC4)cc3)C2)cc1)C1CC1	3
O=C1NC2(CCN(C(=O)c3ccc4ccncc4c3)CC2)Cc2cn[nH]c21	3
O=C(NCc1ccc(OC2CCN(c3ccccn3)C2)cc1)C1CC1	3
c1ccc(C2CN(c3ccncn3)C2)cc1	3
c1ccc(C2CN(c3ccc(OCC4CC4)cn3)C2)cc1	3
c1ccc(C2CN(c3ccc(OC4CC4)cc3)C2)cc1	3
c1ccc(-c2cc(OCC3CCC3)ncn2)cc1	3
c1ccc(C2CN(c3ncccn3)C2)cc1	3
O=C(Cc1cncnc1)NCc1ccc(CN2CCc3cc(OCC4CC4)ccc3C2)cc1	3
c1ccc(OC2CCN(c3ccc4c(c3)OCCCO4)C2)cc1	3
c1ccc(C2CN(c3cc(OCC4CC4)ncn3)C2)cc1	3
c1cc(OCC2CC2)cc(Oc2ccc(-c3ncco3)cc2)c1	3
c1ccc(OC2CN(c3ccncc3)C2)cc1	3
c1ccc(OC2CN(c3ccc4c(c3)OCCCO4)C2)cc1	3
c1ccc(OC2CN(c3ccc(OC4CCC4)cc3)C2)cc1	3
c1ccc(OC2CCN(c3ccnc(N4CCCC4)c3)C2)cc1	3
c1ccc(OC2CN(c3ccc4ccccc4n3)C2)cc1	3
O=C(NCc1ccc(OC2CCN(c3ccc(OCC4CC4)cc3)C2)cc1)c1cncs1	3
O=C1CC2(CCN(C(=O)c3ccnc(-c4ccccc4)c3)CC2)Oc2c[nH]nc21	3
O=C1CC2(CCN(C(=O)c3ccc4[nH]ncc4c3)CC2)Oc2ccc(-c3cc[nH]n3)cc21	3
c1ccc(O[C@@H]2CCN(c3cccc(N4CCOCC4)n3)C2)cc1	3
c1ccc(O[C@@H]2CCN(c3ccc(OCC4CC4)nc3)C2)cc1	3
c1ccc(O[C@@H]2CCN(c3cc(OC4CCCC4)ncn3)C2)cc1	3
c1ccc(O[C@@H]2CCN(c3cc(NC4CCCC4)ncn3)C2)cc1	3
O=C(Cc1ccc(O[C@@H]2CCN(c3ccncn3)C2)cc1)NC1CCC1	3
O=C(Cc1ccc(O[C@@H]2CCN(c3ccncn3)C2)cc1)Nc1cccnc1	3
c1ccc(O[C@@H]2CCN(c3cc(OC4CCC4)ncn3)C2)cc1	3
C(#Cc1cnc(NC2CCCC2)nc1)c1ccccc1	3
C(#Cc1cnc(NCC2CC2)nc1)c1ccccc1	3
c1ccc(O[C@@H]2CCN(c3ccnc(NCC4CC4)c3)C2)cc1	3
c1ccc(O[C@@H]2CCN(c3ccnc(NC[C@@H]4CCCO4)n3)C2)cc1	3
c1ccc(O[C@@H]2CCN(c3ccnc(N4CCc5nocc5C4)n3)C2)cc1	3
C(#Cc1cnc(NC2CC2)nc1)c1ccccc1	3
c1ccc(O[C@@H]2CCN(c3ccnc(NC4CCC4)n3)C2)cc1	3
c1ccc(O[C@@H]2CCN(c3ccnc(NC4CCCOC4)n3)C2)cc1	3
c1ccc(O[C@@H]2CCN(c3ccnc(NC4CCOCC4)n3)C2)cc1	3
c1ccc(O[C@@H]2CCN(c3ccnc(N4CCCOCC4)n3)C2)cc1	3
c1ccc(O[C@@H]2CCN(c3ccnc(N4C[C@@H]5CC[C@@H](C4)O5)n3)C2)cc1	3
O=C(c1csc2ccccc12)N1CCC(N2CCCC3(C2)N=CNC3=O)CC1	3
c1cc2nc(OCC3CC3)[nH]c2nc1OCC1CCC1	3
c1cc2nc(N3CCC3)sc2cc1OC1CCCCC1	3
c1ccc(CN2CCc3cc(OCCC4CC4)ccc3C2)cc1	3
c1cncc(COc2cc(OCC3CCC3)ncn2)c1	3
c1nc(OC2CCCCC2)cc2sc(N3CCC3)nc12	3
C(#Cc1ccc(-c2ccccc2)cn1)c1ccccc1	3
c1cncc(OC2CCCCC2)c1	3
c1nc(OC2CCCCC2)cc2sc(OC3CCC3)nc12	3
c1nc(OCC2CC2)cc2[nH]c(OC3CCCCC3)nc12	3
C(#Cc1ccc(OC2CCCC2)cc1)c1ccccc1	3
c1ccc(Oc2ccc(Oc3ccc(-c4ncon4)cc3)cc2)cc1	3
c1ccc(Oc2cnccn2)cc1	3
c1ccc(Oc2ccc3nc(OC4CCCCC4)[nH]c3c2)cc1	3
C(#Cc1cnc(OCC2CC2)nc1)c1ccccc1	3
O=C(NCc1ccc(OC2CCN(c3ccncc3)C2)cc1)c1cnco1	3
O=C(NCc1ccc(OC2CCN(c3ccncc3)C2)cc1)c1cncs1	3
C(#Cc1ccc(OC2CCCC2)nc1)c1ccccc1	2
c1csc(Oc2ccc(OC3CCCCC3)cc2)n1	2
O=C(NCc1ccc(O[C@@H]2CCN(c3ccc(OCC4CC4)cc3)C2)cc1)c1cnoc1	2
O=C(NCc1ccc(O[C@@H]2CCN(c3ccc(OCC4CC4)cn3)C2)cc1)c1cncs1	2
O=C(NCc1ccc(O[C@@H]2CCN(c3ccc(OCC4CC4)cc3)C2)cc1)c1ccccc1	2
c1nc(OC2CCCCC2)cc2sc(O[C@H]3CCOC3)nc12	2
C(#Cc1ccc(OC2CC2)cc1)c1ccccc1	2
c1cnc(Oc2ccc3ncncc3c2)cn1	2
c1nc(OCC2CCC2)c2cc[nH]c2n1	2
c1nc(OC2CCCCC2)cc2sc(OCC3COC3)nc12	2
c1nc2ccc(OC3CCCCC3)cc2o1	2
c1nc2ccc(OCC3CCC3)cc2[nH]1	2
c1nc(OCc2cscn2)cc(OCC2CCC2)n1	2
O=C(NCc1ccccc1)c1ccc(C#Cc2ccccc2)cc1	2
O=C(NCc1cccnc1)c1ccc(C#Cc2ccccc2)cc1	2
O=C(NCc1ccc(O[C@@H]2CCN(c3ccnc(OCC4CC4)c3)C2)cc1)C1CC1	2
O=C(NCc1ccc(OC2CCN(c3ccncc3)C2)cc1)c1ccon1	2
O=C(NCc1ccc(O[C@@H]2CCN(c3cc(OCC4CC4)ncn3)C2)cc1)C1CCCC1	2
O=C(NCc1ccc(O[C@@H]2CCN(c3cc(OCC4CC4)ncn3)C2)cc1)c1cnco1	2
O=C(NCc1ccc(OC2CN(c3ccccc3)C2)cc1)c1cscn1	2
c1nc2ccc(OC3CCCCC3)cc2[nH]1	2
C(#Cc1cnc(-c2ccccc2)cn1)c1ccccc1	2
C(#Cc1cnc(N2CCC3(CC3)C2)nc1)c1ccccc1	2
c1ccc2c(OCC3CCC3)nccc2c1	2
c1ccc(Oc2nc3ccc(OCC4CCC4)nc3s2)cc1	2
C(#Cc1ccc2c(c1)CCO2)c1ccccc1	2
c1ccc2nc(OC3CCCCC3)ncc2c1	2
c1ccc2sc(OC3CCCCC3)nc2c1	2
c1ccc(COc2cc3[nH]c(OC4CCCCC4)nc3cn2)cc1	2
c1ccc(CNc2ccnc(OCC3CCC3)c2)cc1	2
c1cc2nc(OC3CCC3)[nH]c2nc1OC1CCCCC1	2
c1cc2nc(OC3CCC3)sc2cc1OC1CCCCC1	2
c1cc2nc(N3CCCCC3)sc2cc1OC1CCCCC1	2
c1cc2nc(N3CCCCC3)sc2nc1OCC1CCC1	2
c1cc2nc(N3CCC3)sc2cc1OCC1CCC1	2
c1cc2nc(OC3CCCCC3)ncc2cc1OCC1CC1	2
c1cc2nc(OC3CC3)[nH]c2nc1OC1CCCCC1	2
c1cc2nc(OC3CC3)sc2cc1OC1CCCCC1	2
c1cc2nc(OCC3CC3)sc2cc1OC1CCCCC1	2
c1cc2nc(OCC3COC3)sc2nc1OCC1CCC1	2
c1cc2nc(OC3CCCCC3)[nH]c2cc1OC1COC1	2
c1cc2nc(OC3CCCCC3)[nH]c2nc1OC1CC1	2
c1ccc(-c2ccc(-c3ncon3)cc2)cc1	2
O=C(NCCc1ccc(C2CN(c3ccc(OCC4CC4)cc3)C2)cc1)c1cnoc1	2
O=C(NCCc1ccc(C#Cc2cnc(OC3CCC3)nc2)cc1)C1CC1	2
O=c1c2cc(-c3ncco3)sc2n(CC(OC2CCOCC2)c2ccccc2)c(=O)n1C1CCC1	2
O=c1[nH]c(=O)n(C[C@H](OC2CCOCC2)c2ccccc2)c2ccc(-c3ncco3)cc12	2
O=c1[nH]c(=O)n(C[C@H](OC2CCOCC2)c2ccccc2)c2sc(-c3ncco3)cc12	2
c1cc(OC2CCC2)cc(OCC2CCC2)n1	2
c1cc(-c2cscn2)cc(OCC2CCC2)n1	2
O=c1c2cc(-c3ncco3)sc2n(C[C@H](OC2CCOCC2)c2ccccc2)c(=O)n1C1CCC1	2
O=c1c2ccsc2n(CC(OC2CCOCC2)c2ccccc2)c(=O)n1C1CCC1	2
c1cc2[nH]c(O[C@@H]3CCCOC3)nc2cn1	2
c1cc2nc(N3CCC3)sc2nc1OC1CCCCC1	2
c1cc2c(cnn2CC2CC2)c(OCC2CCC2)n1	2
O=C(NCC1CCCCC1)c1cc(-c2cn[nH]c2)nc2ccccc12	2
O=C(NC1CCCC1)c1ccc(C#Cc2ccccc2)cc1	2
O=C(NC1CCCC1)c1cccc(C#Cc2ccccc2)c1	2
c1ccc(C2CN(c3ccc(OC4CCC4)cc3)C2)cc1	2
c1ccc(-c2nc3cnc(N4CC(c5ccccc5)C4)nc3o2)cc1	2
c1cc2sc(OC3CCCCC3)nc2cn1	2
c1ccc(C2CN(c3ccnc(OCC4CC4)c3)C2)cc1	2
c1ccc(C2CN(c3ccncc3)C2)cc1	2
c1ccc(CN2CCc3c(cccc3OC3CCC3)C2)cc1	2
c1ccc(CN2CCc3c(cccc3OCC3CC3)C2)cc1	2
c1ccc(C2CN(c3ncc(C4CC4)cn3)C2)cc1	2
c1ccc(C2CN(c3ncc(OCC4CC4)cn3)C2)cc1	2
O=C(NCc1ccc(C2CN(c3ccc(OCC4CC4)cc3)C2)cc1)c1cn[nH]c1	2
O=C(NCc1ccc(C2CN(c3ccc(OCC4CC4)cc3)C2)cc1)c1cnoc1	2
O=C(NCc1ccc(C2CN(c3ccc(OCC4CC4)cc3)C2)cc1)C1CCC1	2
O=C(NCc1ccc(C#Cc2cncnc2)cc1)C1CC1	2
O=C(NCc1ccc(OC2CCN(c3ccccn3)C2)cc1)c1ccncc1	2
O=C(NCc1ccc(OC2CCN(c3ccc(OCC4CC4)cn3)C2)cc1)N1CCCC1	2
O=C(NCc1ccc(OC2CCN(c3ccc(OCC4CC4)cn3)C2)cc1)N1CCCCC1	2
O=C1NCCOc2cc(Oc3cnccn3)ccc21	2
O=C(NCc1ccc(CN2CCc3c(cccc3OC3CCC3)C2)cc1)c1cncs1	2
O=C(NCc1ccc(CN2CCc3cc(OCC4CC4)ccc3C2)cc1)C1CCCC1	2
O=C(NCc1ccc(C2CN(c3ccc(OCC4CC4)cc3)C2)cc1)c1cscn1	2
O=c1[nH]c(=O)n(CC(OC2CCNCC2)c2ccccc2)c2sc(-c3ncco3)cc12	2
O=C1NC2(CCN(C(=O)c3cnc4ccccc4c3)CC2)Cc2cn[nH]c21	2
O=C(NCc1ccc(CN2CCc3cc(OCCC4CC4)ccc3C2)cc1)C1CC1	2
c1ccc(OC2COCOC2)nc1	2
c1ccc(O[C@@H]2CCN(c3cc(C4CC4)ncn3)C2)cc1	2
O=C(NCCO[C@H]1CC[C@H](Oc2nc3ccccc3[nH]2)CC1)c1cn[nH]c1	2
c1ccc(N2CCN(c3ncon3)CC2)nc1	2
c1ccc(Nc2nccc(N3CC[C@@H](Oc4ccccc4)C3)n2)cc1	2
c1ccc(COc2ccc(Oc3ccccc3)nc2)cc1	2
c1ccc(OC2CCN(c3ccc(OC4CC4)cn3)C2)cc1	2
c1ccc(OC2CCN(c3ccc(OC4CCC4)cc3)C2)cc1	2
c1ccc(OC2CCN(c3ccc(OC4CCC4)cn3)C2)cc1	2
c1ccc(OC2CCN(c3ccc4c(c3)OCO4)C2)cc1	2
c1ccc(OC2CCN(c3cccc(C4CC4)n3)C2)cc1	2
c1ccc(OC2CCN(c3ccc(OCCC4CC4)cn3)C2)cc1	2
c1ccc(OC2CCN(c3ccc4c(c3)CCO4)C2)cc1	2
c1ccc(OC2CCN(c3ccc(OC4CCCC4)cn3)C2)cc1	2
c1ccc(OC2CCN(c3ccc(OC4CCOC4)cc3)C2)cc1	2
O=C(NCCCc1ccc(Oc2cccnc2)cc1)C1CC1	2
O=C(NCc1ccc(CN2CCc3ccccc3C2)cc1)c1cn[nH]c1	2
O=C(NCc1ccc(CN2CCc3cc(OCC4CC4)ccc3C2)cc1)c1cnco1	2
O=C(NCc1ccc(C2CN(c3ccc4c(c3)OCCO4)C2)cc1)c1cncs1	2
O=C1CC2(CCCN(C3CCN(C(=O)c4csc5ccccc45)CC3)C2)C(=O)N1	2
O=C(c1csc2ncccc12)N1CCC(N2CCCC3(CCOC3=O)C2)CC1	2
O=C1CC(C(=O)NCCc2ccc(C#Cc3ccccc3)cc2)CN1	2
O=C1CC2(CCN(C(=O)c3cccc(-c4ccccc4)c3)CC2)Oc2c[nH]nc21	2
O=C1CC2(CCN(C(=O)c3ccnc(-c4ccccc4)c3)CC2)Cc2cn[nH]c21	2
O=C1CC2(CCN(C(=O)c3ccc4[nH]ncc4c3)CC2)Oc2cccnc21	2
O=C1CC2(CCN(C(=O)c3ccc4[nH]ccc4c3)CC2)Oc2ccccc21	2
O=C1NC2(CCN(C(=O)C3=CC4NC=CC4N=C3)CC2)Cc2cn[nH]c21	2
O=C1NC(=O)C2(CCCN(C3CCN(C(=O)c4csc5ccccc45)CC3)C2)N1	2
O=C1NC(=O)C2(CCCN(C3CCN(C(=O)c4csc5ccccc45)CC3)C2)O1	2
O=C1CCC(C(=O)NCc2ccc(CN3CCc4cc(OCC5CC5)ccc4C3)cc2)N1	2
O=C(NCc1ccc(OC2CCN(c3ccc(OCC4CC4)cn3)C2)cc1)C1CC1	2
C(#Cc1cnc(Oc2ccc(Oc3ccccc3)cc2)s1)CNc1ccno1	2
C(#Cc1cnc(Oc2ccc(Oc3ccccc3)cc2)s1)CNc1ccon1	2
O=C(NCC1CCCCC1)c1cc(N2CCNCC2)nc2ccccc12	2
O=C(NCC1CCCCC1)c1ccnc(-c2ccccc2)c1	2
c1ccc(OC2CN(c3cccc(OCC4CC4)c3)C2)cc1	2
c1ccc(OC2CN(c3ccc(OCC4CC4)nc3)C2)cc1	2
c1ccc(OC2CN(c3cnc4ccccc4n3)C2)cc1	2
c1ccc(OC2CN(c3ncc(-c4ccccc4)cn3)C2)cc1	2
O=C(Cc1ccc(O[C@@H]2CCN(c3ccc(OCC4CC4)cn3)C2)cc1)NC1CC1	2
c1ccc(O[C@@H]2CCN(c3ccnc(OC4CCC4)n3)C2)cc1	2
c1ccc(O[C@@H]2CCN(c3cc(N4CCC5(CC5)C4)ncn3)C2)cc1	2
O=C(Cc1ccno1)NCc1ccc(OC2CCN(c3ccncc3)C2)cc1	2
O=C(Cc1ccc(O[C@@H]2CCN(c3ccncc3)C2)cc1)NC1CC1	2
c1ccc(O[C@@H]2CCN(c3cc(OC4CCOCC4)ncn3)C2)cc1	2
c1ccc(O[C@@H]2CCN(c3cccnc3)C2)cc1	2
C(#Cc1cnn(Cc2ccccc2)c1)c1ccccc1	2
O=C(NCc1ccc(OC2CCN(c3cc(OCC4CC4)ncn3)C2)cc1)c1cncs1	2
O=C1NC2(CCN(C(=O)c3ccc4ccccc4c3)CC2)Cc2cn[nH]c21	2
O=C1NC2(CCN(C(=O)c3ccc4[nH]cnc4c3)CC2)Cc2c[nH]nc21	2
O=C(OCc1ccccc1)N1CCC2(CCN(C(=O)c3ccc4[nH]ncc4c3)CC2)C1	2
O=C(c1c2ccccc2cc2ccccc12)N1CCC(N2CCCC3(CCOC3=O)C2)CC1	2
O=C(NCc1ccc(OC2CN(c3ccccc3)C2)cc1)c1ccncc1	2
O=C(NCc1ccc(OC2CCN(c3ccncn3)C2)cc1)c1cnoc1	2
O=C(c1cccc(C#Cc2ccccc2)c1)N1CCNCC1	2
O=C(c1ccc2[nH]cnc2c1)N1CCC2(CC1)CC(=O)N(c1ccccc1)C2	2
O=C(c1ccc(C#Cc2ccccc2)cc1)N1CCCCC1	2
O=C(c1ccc2[nH]c(-c3ccccc3)nc2c1)N1CCC2(CC1)CC(=O)N(c1ccccc1)C2	2
O=C(c1ccc(C#Cc2ccccc2)cc1)N1CCCC1	2
O=C(c1csc2ccccc12)N1CCC(N2CCCC3(C2)C(=O)NNC3=O)CC1	2
O=C(c1csc2ccccc12)N1CCC(N2CCCC3(C2)C(=O)N2CCCCCN2C3=O)CC1	2
O=C(c1cccc(C#Cc2ccccc2)c1)N1CCCC1	2
O=C(c1cccc(C#Cc2ccccc2)c1)N1CCCCC1	2
O=C(NCc1ccc(OC2CCN(c3ccnc(OCC4CC4)c3)C2)cc1)c1cnco1	2
C(#Cc1ccnc(N2CCNCC2)n1)c1ccccc1	2
C(#Cc1ccnc(NC2CCCCC2)n1)c1ccccc1	2
c1ccc(O[C@@H]2CCN(c3ccnc(N4CCOCC4)c3)C2)cc1	2
C1=C(c2ccnc(OCC3CCC3)c2)CCC1	2
C1=CCN(c2nccc(N3CC[C@@H](Oc4ccccc4)C3)n2)C1	2
C(#Cc1cnc(Oc2cccnc2)nc1)c1ccccc1	2
c1ccc(O[C@@H]2CCN(c3ccnc(N4C[C@@H]5C[C@H]4CO5)n3)C2)cc1	2
c1ccc(O[C@@H]2CCN(c3ccnc(NC4CCCC4)c3)C2)cc1	2
c1ccc(O[C@@H]2CCN(c3ccnc(NCC4CCC4)c3)C2)cc1	2
C(#Cc1cnc(NCc2ccncc2)nc1)c1ccccc1	2
O=C(NCc1ccc(OC2CCN(c3ccncn3)C2)cc1)C1CC1	2
O=C(NCc1ccc(OC2CCN(c3ccncn3)C2)cc1)c1cn[nH]c1	2
O=C(NCc1ccc(OC2CCN(c3ccncc3)C2)cc1)N1CCOCC1	2
c1ccc(O[C@@H]2CCN(c3ccnc(OCC4CCC4)c3)C2)cc1	2
c1ccc(O[C@@H]2CCN(c3ccnc(OCCC4CC4)c3)C2)cc1	2
c1ccc(Oc2ccc(OC3CCCC3)cn2)cc1	2
c1ccc(O[C@H]2CCN(c3ccccc3)C2)cc1	2
c1ccc(O[C@@H]2CCN(c3nccc(N4CCCC4)n3)C2)cc1	2
c1ccc(O[C@H]2CCN(c3ccc(OC4CC4)cc3)C2)cc1	2
c1ccc(Oc2ccc(OCC3CC3)cc2)nc1	2
C(#Cc1ccnc(Nc2ccccc2)n1)c1ccccc1	2
O=C(NCc1ccc(OC2CCN(c3ccncc3)C2)cc1)C1CCC1	2
O=C(NCc1ccc(OC2CCN(c3ccnc(OCC4CC4)c3)C2)cc1)C1CC1	2
O=C(NCc1ccc(OC2CCN(c3ccnc(OCC4CC4)c3)C2)cc1)N1CCOCC1	2
O=C(NCc1ccc(OC2CCN(c3ccnc(N4CCCC4)c3)C2)cc1)c1cncs1	2
O=C(NCc1ccc(OC2CCN(c3ccccn3)C2)cc1)c1ccon1	2
O=C(NCc1ccc(OC2CCN(c3ccccn3)C2)cc1)c1cnco1	2
c1nc(OC2CCCCC2)cc2sc(O[C@@H]3CCOC3)nc12	2
O=C(NCc1ccc(O[C@@H]2CCN(c3cc(NCC4CC4)ncn3)C2)cc1)c1cncs1	2
O=C(NCc1ccc(O[C@@H]2CCN(c3cc(OCC4CC4)ncn3)C2)cc1)C1CC1	2
c1nc(C2CC2)cc2[nH]c(OC3CCCCC3)nc12	2
c1csc(Oc2ccc(OCC3CCOC3)cc2)n1	2
c1csc(Oc2ccc(OCC3CCCCC3)cc2)n1	2
c1nc2cnc(OCC3CCC3)cc2s1	2
C(#Cc1cccc(OCc2c[nH]cn2)c1)c1ccccc1	2
O=C(NCc1ccc(O[C@@H]2CCN(c3ccc(OCC4CC4)cc3)C2)cc1)c1ccno1	2
O=C(NCc1ccc(O[C@@H]2CCN(c3ccc(OCC4CC4)cc3)C2)cc1)c1ccon1	2
O=C(NCc1ccc(O[C@@H]2CCN(c3ccc(OC4CC4)cc3)C2)cc1)c1cncs1	2
O=C(NCc1ccc(O[C@@H]2CCN(c3ncc(OCC4CC4)cn3)C2)cc1)c1cncs1	2
O=C(NCc1ccc(O[C@@H]2CCN(c3ccnc(NCC4CC4)c3)C2)cc1)c1cncs1	2
O=C(NCc1ccc(O[C@@H]2CCN(c3ccc(OCC4CC4)cc3)C2)cc1)c1cnco1	2
O=C(NCc1ccc(OC2CCN(c3ccncc3)C2)cc1)c1ccncc1	2
O=C(NCc1ccc(OC2CCN(c3ccncc3)C2)cc1)c1ccno1	2
O=C(NCc1ccc(OC2CCN(c3ccncc3)C2)cc1)c1ccoc1	2
c1nnc(Oc2ccc(OCC3CC3)cc2)s1	1
C(#Cc1ccc(-n2cccc2)cc1)c1ccccc1	1
C(#Cc1ccc(C2CC2)cn1)c1ccccc1	1
C(#Cc1ccc(CN2CCCC2)cc1)c1ccccc1	1
C(#Cc1ccc(N2CCOCC2)cc1)c1ccccc1	1
C(#Cc1ccc(OC2CCCOC2)cc1)c1ccccc1	1
C(#Cc1ccc(OC2CCNC2)cc1)c1ccccc1	1
C(#Cc1ccc(OC2CCOCC2)cc1)c1ccccc1	1
C(#Cc1ccc(OC2CNC2)cc1)c1ccccc1	1
C(#Cc1ccc(OC2COC2)cc1)c1ccccc1	1
C(#Cc1ccc(OCC2CC2)nc1)c1ccccc1	1
C(#Cc1ccc(OCC2CCCCO2)cc1)c1ccccc1	1
C(#Cc1ccc(OCC2CCOCC2)cc1)c1ccccc1	1
C(#Cc1ccc(OCC2COC2)cc1)c1ccccc1	1
C(#Cc1ccc(OCCC2CC2)cc1)c1ccccc1	1
C(#Cc1ccc(OCCN2CCCCC2)cc1)c1ccccc1	1
C(#Cc1ccc(OCCN2CCOCC2)cc1)c1ccccc1	1
C(#Cc1ccc(OCCc2ccncc2)cc1)c1ccccc1	1
C(#Cc1ccc(OCCc2cn[nH]c2)cc1)c1ccccc1	1
C(#Cc1ccc(OCCn2ccnc2)cc1)c1ccccc1	1
C(#Cc1ccc(OCc2c[nH]cn2)cc1)c1ccccc1	1
C(#Cc1ccc(OCc2cccnc2)cc1)c1ccccc1	1
C(#Cc1ccc(OCc2ccco2)cc1)c1ccccc1	1
C(#Cc1ccc(OCc2ccncc2)cc1)c1ccccc1	1
C(#Cc1ccc(OCc2ccoc2)cc1)c1ccccc1	1
C(#Cc1ccc(OCc2ccon2)cc1)c1ccccc1	1
C(#Cc1ccc(OCc2cnc[nH]2)cc1)c1ccccc1	1
C(#Cc1ccc(OCc2cnco2)cc1)c1ccccc1	1
C(#Cc1ccc2c(c1)OCCO2)c1ccccc1	1
C(#Cc1ccc2c(c1)OCO2)c1ccccc1	1
C(#Cc1ccc2cc[nH]c2c1)c1ccccc1	1
C(#Cc1ccc2ccccc2c1)c1ccccc1	1
C(#Cc1ccc2ncccc2c1)c1ccccc1	1
C(#Cc1cccc(OCCN2CCCCC2)c1)c1ccccc1	1
C(#Cc1cccc(OCc2ccccc2)c1)c1ccccc1	1
C(#Cc1cccc(Oc2cncnc2)c1)c1ccccc1	1
C(#Cc1ccc(OCc2nccs2)cc1)c1ccccc1	1
C(#Cc1ccc(Oc2ccccc2)cc1)c1ccccc1	1
C(#Cc1ccc(Oc2ccccc2)nn1)c1ccccc1	1
C(#Cc1ccc(Oc2ccncc2)cc1)c1ccccc1	1
C(#Cc1ccc(Oc2cncnc2)cc1)c1ccccc1	1
C(#Cc1ccc(Oc2cncnc2)nc1)c1ccccc1	1
C(#Cc1ccc2[nH]ccc2c1)c1ccccc1	1
C(#Cc1ccc2c(c1)OCCCO2)c1ccccc1	1
c1cnc(COc2cc(OCC3CCC3)ncn2)nc1	1
c1cnc(N2CCc3cc(Oc4cccnc4)ccc3C2)nc1	1
c1cnc(Oc2ccc(OCC3CC3)cc2)cn1	1
c1cnc(Oc2ccc(OCC3CC3)cc2)nc1	1
c1cnc(Oc2ccc3cnsc3c2)cn1	1
c1cnc(Oc2ccc3nc(N4CCC4)ncc3c2)cn1	1
c1cnc(Oc2ccc3nc(N4CCCCC4)ncc3c2)cn1	1
C(#Cc1ccc(OCc2cncs2)cc1)c1ccccc1	1
c1ccc2[nH]c(CC3CCCCC3)nc2c1	1
c1ccc2[nH]c(NC3CCCCC3)nc2c1	1
c1ccc2c(OCC3CCC3)nsc2c1	1
c1ccc2c(Oc3cc(OCC4CCC4)ncn3)noc2c1	1
c1ccc2c(Oc3cc(OCC4CCC4)ncn3)nsc2c1	1
c1ccc2c(c1)nc(OC1CCCCC1)n2C1CC1	1
c1ccc2oc(-c3cc(OCC4CCC4)ncn3)nc2c1	1
c1cnc(COc2cc(OCC3CCC3)ncn2)cn1	1
O=C(NCc1ccc(OC2CN(c3ccccc3)C2)cc1)C1CCOC1	1
O=C(NCc1ccc(OC2CN(c3ccccc3)C2)cc1)c1ccccc1	1
O=C(NCc1ccc(OC2CN(c3ccccc3)C2)cc1)c1cccnc1	1
O=C(NCc1ccc(OC2CN(c3ccccc3)C2)cc1)c1ccco1	1
O=C(NCc1ccc(OC2CN(c3ccccc3)C2)cc1)c1ccnnc1	1
O=C(NCc1ccc(OC2CN(c3ccccc3)C2)cc1)c1ccno1	1
O=C(NCc1ccc(OC2CN(c3ccccc3)C2)cc1)c1ccns1	1
O=C(NCc1cocn1)c1ccc(C#Cc2ccccc2)cc1	1
O=C(NCc1ccc(OC2CCN(c3ccncc3)C2)cc1)c1ccco1	1
O=C(NCc1ccc(OC2CCN(c3ccncc3)C2)cc1)c1ccnnc1	1
O=C(NCc1ccc(OC2CCN(c3ccncc3)C2)cc1)c1ccns1	1
O=C(NCc1ccc(OC2CCN(c3ccncc3)C2)cc1)c1cncnc1	1
O=C(NCc1ccc(OC2CN(c3ccc(OC4CC4)cc3)C2)cc1)C1CC1	1
O=C(NCc1ccc(OC2CN(c3ccc(OCC4CC4)cc3)C2)cc1)C1CC1	1
O=C(NCc1ccc(OC2CN(c3ccc4c(c3)OCCO4)C2)cc1)C1CC1	1
O=C(NCc1ccc(OC2CN(c3ccccc3)C2)cc1)C1CC=CC1	1
O=C(NCc1ccc(O[C@@H]2CCN(c3nccc(N4CCOCC4)n3)C2)cc1)c1cncs1	1
O=C(NCc1ccccc1)C1CC1	1
O=C(NCc1ccccc1)c1cccc(C#Cc2ccccc2)c1	1
O=C(NCc1ccccc1)c1cccc2c1CCN(Cc1ccccc1)C2	1
O=C(NCc1ccccn1)c1cccc(C#Cc2ccccc2)c1	1
O=C(NCc1ccncc1)c1ccc(C#Cc2ccccc2)cc1	1
O=C(NCc1ccncc1)c1cccc(C#Cc2ccccc2)c1	1
O=C(NCc1ccc(OC2CCN(c3ccncc3)C2)cc1)c1cccnc1	1
O=C(NCc1ccc(O[C@@H]2CCN(c3ccc(OCC4CC4)cc3)C2)cc1)c1cnn2ccccc12	1
O=C(NCc1ccc(O[C@@H]2CCN(c3ccccc3)C2)cc1)c1cncs1	1
O=C(NCc1ccc(O[C@@H]2CCN(c3cccnc3)C2)cc1)c1cncs1	1
O=C(NCc1ccc(O[C@@H]2CCN(c3ccnc(N4CCC5(CC5)C4)n3)C2)cc1)C1CC1	1
O=C(NCc1ccc(O[C@@H]2CCN(c3ccnc(N4CCOCC4)n3)C2)cc1)C1CC1	1
O=C(NCc1ccc(O[C@@H]2CCN(c3ccnc(OC4CCC4)c3)C2)cc1)C1CC1	1
O=C(NCc1ccc(O[C@@H]2CCN(c3ccnc(OC4CCOC4)c3)C2)cc1)c1cncs1	1
O=C(NCc1ccc(O[C@@H]2CCN(c3ccnc(O[C@@H]4CCOC4)c3)C2)cc1)C1CC1	1
O=C(c1ccc2[nH]c(-c3ccncc3)nc2c1)N1CCC2(CC1)CC(=O)N(c1ccccc1)C2	1
O=C(c1ccc2[nH]c3c(c2c1)CCC3)N1CCC2(CC1)CC(=O)N(c1ccccc1)C2	1
O=C(c1ccc2[nH]c3c(c2c1)CCCC3)N1CCC2(CC1)CC(=O)N(c1ccccc1)C2	1
O=C(c1ccc2[nH]ncc2c1)N1CC2(CCNCC2)C1	1
O=C(c1ccc2[nH]ncc2c1)N1CCC2(CCNC2)C1	1
O=C(c1ccc2[nH]ncc2c1)N1CCC2(CCNCC2)C1	1
O=C(c1ccc2cn[nH]c2c1)N1CCC2(CC1)CC(=O)N(c1ccccc1)C2	1
O=C(c1cccc(C#Cc2ccccc2)c1)N1CCC(c2ccncc2)C1	1
O=C(c1cc(-c2ccccc2)nc2ccccc12)N1CCN(Cc2ccc3c(c2)OCO3)CC1	1
O=C(c1cc(N2CC[C@@H](Oc3ccccc3)C2)ccn1)N1CCc2ccccc21	1
O=C(c1ccc(C#Cc2ccccc2)cc1)N1CCC1	1
O=C(c1ccc(C#Cc2ccccc2)cc1)N1CCNCC1	1
O=C(c1ccc(C#Cc2ccccc2)cc1)N1CCOCC1	1
O=C(c1ccc(C#Cc2ccccc2)cc1)N1Cc2ccccc2C1	1
O=C(c1ccc(Oc2cnccn2)cc1)N1CCCCC1	1
O=C(c1ccc2[nH]c(-c3ccco3)nc2c1)N1CCC2(CC1)CC(=O)N(c1ccccc1)C2	1
O=C(Nc1sc2ccccc2c1C(=O)N1CCC(N2CCCC3(CCOC3=O)C2)CC1)NC1CCCCC1	1
O=C(OCc1ccccc1)N1CC2(CCN(C(=O)c3ccc4[nH]ncc4c3)CC2)C1	1
O=C(c1c2ccccc2cc2ccccc12)N1CCC(N2CCCC3(CCCNC3=O)C2)CC1	1
O=C(c1c2ccccc2cc2ccccc12)N1CCC(N2CCCC3(CCNC3=O)C2)CC1	1
O=C(c1c2ccccc2cc2ccccc12)N1CCC(N2CCCCC2)CC1	1
O=C(c1c2ccccc2cc2ccccc12)N1CCC(N2CCC[C@@H](C(=O)N3CCOCC3)C2)CC1	1
O=C(c1c2ccccc2cc2ccccc12)N1CCN(c2ccccc2)CC1	1
O=C(c1cc(-c2ccccc2)nc(-c2ccccc2)c1)N1CCN(C2CCN(C(=O)C3CCNCC3)CC2)CC1	1
O=C(Nc1cc(OCC2CCC2)ncn1)C1CCCCC1	1
O=C(Nc1cc(OCC2CCC2)ncn1)c1ccccc1	1
O=C(Nc1ccccc1)c1cc(N2CC[C@@H](Oc3ccccc3)C2)ccn1	1
O=C(Nc1ccccc1)c1ccc(C#Cc2ccccc2)cc1	1
O=C(Nc1ccccc1)c1ccc(Oc2cnccn2)cc1	1
O=C(Nc1ccccc1)c1cccc(C#Cc2ccccc2)c1	1
O=C(Nc1ccnc(OCC2CCC2)c1)C1CCCCC1	1
O=C(Nc1ccnc(OCC2CCC2)c1)c1ccccc1	1
O=C(NCc1ccc(OC2CCN(c3ccnc(N4CCOCC4)n3)C2)cc1)c1ccns1	1
O=C(NCc1ccc(OC2CCN(c3ccnc(N4CCOCC4)n3)C2)cc1)c1cn[nH]c1	1
O=C(NCc1ccc(OC2CCN(c3ccnc(N4CCOCC4)n3)C2)cc1)c1cnco1	1
O=C(NCc1ccc(OC2CCN(c3ccnc(N4CCOCC4)n3)C2)cc1)c1cncs1	1
O=C(NCc1ccc(OC2CCN(c3ccnc(N4CCOCC4)n3)C2)cc1)c1cnoc1	1
O=C(NCc1ccc(OC2CCN(c3ccnc(OCC4CC4)c3)C2)cc1)c1ccnnc1	1
O=C(NCc1ccc(OC2CCN(c3ccnc(OCC4CC4)c3)C2)cc1)c1ccno1	1
O=C(NCc1ccc(OC2CCN(c3ccnc(OCC4CC4)c3)C2)cc1)c1ccon1	1
O=C(NCc1ccc(OC2CCN(c3ccccn3)C2)cc1)c1cnsc1	1
O=C(NCc1ccc(OC2CCN(c3ccnc(N4CCCC4)c3)C2)cc1)C1CC1	1
O=C(NCc1ccc(OC2CCN(c3ccnc(N4CCCC4)c3)C2)cc1)N1CCOCC1	1
O=C(NCc1ccc(OC2CCN(c3ccnc(N4CCCC4)c3)C2)cc1)c1cnco1	1
O=C(NCc1ccc(OC2CCN(c3ccnc(N4CCOCC4)n3)C2)cc1)C1CC1	1
O=C(NCc1ccc(OC2CCN(c3ccnc(N4CCOCC4)n3)C2)cc1)N1CCC1	1
O=C(NCc1ccc(OC2CCN(c3ccnc(N4CCOCC4)n3)C2)cc1)N1CCOCC1	1
O=C(NCc1ccc(OC2CCN(c3ccnc(N4CCOCC4)n3)C2)cc1)Nc1ccon1	1
O=C(c1csc2ccccc12)N1CCC(N2CCC[C@@]3(CCOC3=O)C2)CC1	1
O=C(c1csc2ccccc12)N1CCC(N2CCC[C@]3(CCOC3=O)C2)CC1	1
O=C(c1csc2ccccc12)N1CCN(C2CCNCC2)CC1	1
O=C(c1csc2cccnc12)N1CCC(N2CCCC3(CCOC3=O)C2)CC1	1
O=C(NCc1ccc(OC2CCN(c3ccccn3)C2)cc1)c1cn[nH]c1	1
O=C(NCc1ccc(OC2CCN(c3ccccn3)C2)cc1)c1cncs1	1
O=C(NCc1ccc(OC2CCN(c3ccccn3)C2)cc1)c1cnns1	1
O=C(NCc1ccc(OC2CCN(c3ccccn3)C2)cc1)c1cnoc1	1
O=C(c1cccc(C#Cc2ccccc2)c1)N1CCC1	1
O=C(c1cccc(C#Cc2ccccc2)c1)N1CCOCC1	1
O=C(c1cccc(C#Cc2ccccc2)c1)N1CCc2ccccc2C1	1
O=C(c1cccc(C#Cc2ccccc2)c1)N1Cc2ccccc2C1	1
O=C(c1ccccc1)c1ccc(Oc2ccc(-c3ccccc3)cc2)cc1	1
O=C(c1ccccn1)N1CC(n2c(=O)c3cc(-c4ncco4)sc3n(CC(OC3CCOCC3)c3ccccc3)c2=O)C1	1
O=C(c1csc2ccccc12)N1CCC(N2CCCC3(C2)C(=O)N2CCCCCCN2C3=O)CC1	1
O=C(c1csc2ccccc12)N1CCC(N2CCCC3(C2)C(=O)N2CCCN2C3=O)CC1	1
O=C1CC2(CCN(C(=O)c3ccc4[nH]ncc4c3)CC2)Oc2cn(C3CCCCC3)nc21	1
O=C1CC2(CCN(C(=O)c3ccc4[nH]ncc4c3)CC2)Oc2cn(C3CCOC3)nc21	1
O=C1CC2(CCN(C(=O)c3ccc4[nH]ncc4c3)CC2)Oc2cnc(-c3cn[nH]c3)cc21	1
O=C1CC2(CCN(C(=O)c3ccc4[nH]ncc4c3)CC2)Oc2cnccc21	1
O=C1CC2(CCN(C(=O)c3ccc4[nH]nnc4c3)CC2)Oc2ccccc21	1
O=C1CC2(CCN(C(=O)c3ccc4cccnc4c3)CC2)Cc2c[nH]nc21	1
O=C1CC2(CCN(C(=O)c3ccc4cccnc4c3)CC2)Cc2cn[nH]c21	1
O=C1CC2(CCN(C(=O)c3ccc4ccn(C5CC5)c4c3)CC2)Oc2ccc(-c3cccnc3)cc21	1
O=C1CC2(CCN(C(=O)c3ccc4[nH]ccc4c3)CC2)Oc2c[nH]nc21	1
O=C1CC2(CCN(C(=O)c3ccc4[nH]cnc4c3)CC2)Cc2cn[nH]c21	1
O=C1CC2(CCN(C(=O)c3ccc4[nH]cnc4c3)CC2)Oc2c[nH]nc21	1
O=C1CC2(CCN(C(=O)c3ccc4[nH]ncc4c3)CC2)Oc2ccc(-c3cnco3)cc21	1
O=C1CC2(CCN(C(=O)c3ccc4[nH]ncc4c3)CC2)Oc2ccc(-c3cnoc3)cc21	1
O=C1CC2(CCN(C(=O)c3ccc4[nH]ncc4c3)CC2)Oc2ccc(-c3cocn3)cc21	1
O=C1CC2(CCN(C(=O)c3ccc4[nH]ncc4c3)CC2)Oc2cn(C3CCC3)nc21	1
O=C1CC2(CCN(C(=O)c3ccc4[nH]ncc4c3)CC2)Oc2cn(C3CCCC3)nc21	1
O=C1CC(C(=O)NCc2ccc(C3CN(c4ccc(OCC5CC5)cc4)C3)cc2)CN1	1
O=C1CC(C(=O)NCc2ccc(OC3CN(c4ccccc4)C3)cc2)CN1	1
O=C1CC2(CCN(C(=O)c3ccc4[nH]c(-c5cc[nH]n5)nc4c3)CC2)Oc2cnc(-c3cn[nH]c3)cc21	1
O=C1CC2(CCN(C(=O)c3ccc4[nH]c(-c5ccccc5)nc4c3)CC2)Oc2ccccc21	1
O=C1CC2(CCN(C(=O)c3ccc4[nH]c(-c5ccccn5)nc4c3)CC2)Oc2ccccc21	1
O=C1CC2(CCN(C(=O)c3ccc4[nH]c(-c5cccnc5)nc4c3)CC2)Oc2ccccc21	1
O=C1CC2(CCN(C(=O)c3ccc4[nH]c(-c5ccncc5)nc4c3)CC2)Oc2ccccc21	1
O=C1CC2(CCN(C(=O)c3ccc4[nH]ccc4c3)CC2)Cc2cn[nH]c21	1
O=C(NCc1ccc(OC2CCN(c3ccnc(OCC4CC4)c3)C2)cc1)c1cncnc1	1
O=C(NCc1ccc(OC2CCN(c3ccnc(OCC4CC4)c3)C2)cc1)c1cncs1	1
O=C(NCc1ccc(OC2CCN(c3ccncc3)C2)cc1)C1CCOC1	1
O=C(c1csc2ncccc12)N1CCC(N2CCCC3(C2)N=CNC3=O)CC1	1
O=C(c1csc2ncccc12)N1CCC(N2CCC[C@]3(CCNC3=O)C2)CC1	1
O=C(c1csc2ncccc12)N1CCC(N2CCC[C@]3(CCOC3=O)C2)CC1	1
O=C(c1csc2nccnc12)N1CCC(N2CCCC3(CCOC3=O)C2)CC1	1
O=C(c1ncc[nH]1)N1CC(n2c(=O)c3cc(-c4ncco4)sc3n(CC(OC3CCOCC3)c3ccccc3)c2=O)C1	1
O=C1NC2(CCN(C(=O)C3=CC4N=CNC4N=C3)CC2)Cc2cn[nH]c21	1
O=C1NC2(CCN(C(=O)C3=CC4NN=CC4C=C3)CC2)Cc2cn[nH]c21	1
O=C1NC2(CCN(C(=O)c3cc4ccccc4[nH]3)CC2)Cc2c[nH]nc21	1
O=C1NC2(CCN(C(=O)c3cc4ncccc4[nH]3)CC2)Cc2cn[nH]c21	1
O=C1NC2(CCN(C(=O)c3ccc4[nH][nH]c(=O)c4c3)CC2)Cc2c[nH]nc21	1
O=C1NC2(CCN(C(=O)c3ccc4[nH]ccc4c3)CC2)Cc2c[nH]nc21	1
O=C1NC2(CCN(C(=O)c3ccc4[nH]cnc4c3)CC2)Cc2cn[nH]c21	1
O=C1NC2(CCN(C(=O)c3ccc4[nH]ncc4c3)CC2)Cc2cn(C3CCC3)nc21	1
O=C1CN(Cc2ccccc2)Cc2ccc(OCc3ccccc3)cc21	1
O=C1C[C@]2(CCCN(C3CCN(C(=O)c4csc5ncccc45)CC3)C2)C(=O)N1	1
O=C1NC(=O)C2(CCCN(C3CCN(C(=O)c4csc5ncccc45)CC3)C2)N1	1
O=C1NC(=O)C2(CCCN(C3CCN(C(=O)c4csc5ncccc45)CC3)C2)O1	1
O=C1NC2(CCN(C(=O)C3=CC4C=CNC4N=C3)CC2)Cc2cn[nH]c21	1
O=C1NC2(CCN(C(=O)C3=CC4C=NNC4N=C3)CC2)Cc2cn[nH]c21	1
O=C1NC2(CCN(C(=O)C3=CC4N=CNC4C=C3)CC2)Cc2c[nH]nc21	1
O=C1NC2(CCN(C(=O)C3=CC4N=CNC4C=C3)CC2)Cc2cn[nH]c21	1
O=C1CCCCN1c1ccc(C#Cc2ccccc2)cc1	1
O=C1CCCN1Cc1ccc(C#Cc2ccccc2)cc1	1
O=C1CCN1CCc1ccc(C#Cc2ccccc2)cc1	1
O=C1CC[C@@H](C(=O)NCc2ccc(CN3CCc4cc(OCC5CC5)ccc4C3)cc2)N1	1
O=C1CC[C@@H](C(=O)NCc2ccc(O[C@@H]3CCN(c4ccc(OCC5CC5)cc4)C3)cc2)N1	1
O=C1CC[C@H](C(=O)NCc2ccc(CN3CCc4cc(OCC5CC5)ccc4C3)cc2)N1	1
O=C1CCc2cc(C#Cc3ccccc3)ccc21	1
O=C1CN(Cc2ccc(CNC(=O)C3CC3)cc2)Cc2ccc(OCC3CC3)cc21	1
O=C1CC2(CCN(C(=O)c3ccc4cn[nH]c4c3)CC2)Oc2c[nH]nc21	1
O=C1CC2(CCN(C(=O)c3ccc4cn[nH]c4c3)CC2)Oc2ccccc21	1
O=C1CC2(CCN(C(=O)c3ccc4nc[nH]c4c3)CC2)Cc2cn[nH]c21	1
O=C1CC2(CCN(C(=O)c3cnc4cc[nH]c4c3)CC2)Cc2cn[nH]c21	1
O=C1CC2(CCN(C(=O)c3cnc4ccccc4c3)CC2)Cc2cn[nH]c21	1
O=C1CCC(C(=O)NCCc2ccc(C#Cc3ccccc3)cc2)CN1	1
O=C1CCC(C(=O)NCc2ccc(CN3CCc4cc(OCC5CC5)ccc4C3)cc2)O1	1
O=C1CCC(C(=O)NCc2ccc(O[C@@H]3CCN(c4ccc(OCC5CC5)cc4)C3)cc2)N1	1
O=C(NCc1ccc(OC2CCN(c3ccccn3)C2)cc1)C1CCC1	1
O=C(NCc1ccc(OC2CCN(c3ccccn3)C2)cc1)c1cc[nH]n1	1
O=C(NCc1ccc(OC2CCN(c3ccccn3)C2)cc1)c1cccnc1	1
O=C(NCc1ccc(OC2CCN(c3ccccn3)C2)cc1)c1cccs1	1
O=C(NCc1ccc(OC2CCN(c3ccccn3)C2)cc1)c1ccno1	1
O=C1NC2(CCN(C(=O)c3ccc4ccccc4n3)CC2)Cc2c[nH]nc21	1
O=C1NC2(CCN(C(=O)c3ccc4ccnc(NC5CC5)c4c3)CC2)Cc2c[nH]nc21	1
O=C1NC2(CCN(C(=O)c3ccc4ccnc(NC5CCC5)c4c3)CC2)Cc2c[nH]nc21	1
O=C(NCc1ccc(OC2CCN(c3ccc(OCC4CC4)cc3)C2)cc1)Nc1ccon1	1
O=C(NCc1ccc(OC2CCN(c3ccc(OCC4CC4)cc3)C2)cc1)c1ccccn1	1
O=C(NCc1ccc(OC2CCN(c3ccc(OCC4CC4)cc3)C2)cc1)c1ccno1	1
O=C(NCc1ccc(OC2CCN(c3ccc(OCC4CC4)cn3)C2)cc1)N1CCC1	1
O=C(NCc1ccc(OC2CCN(c3ccc(OCC4CC4)cn3)C2)cc1)N1CCOCC1	1
O=C(NCc1ccc(OC2CCN(c3ccc(OCC4CC4)cn3)C2)cc1)Nc1ccon1	1
O=C(NCc1ccc(OC2CCN(c3ccccc3)C2)cc1)N1CCOCC1	1
O=C(NCc1ccc(OC2CCN(c3ccccc3)C2)cc1)c1cscn1	1
O=C(NCc1ccc(OC2CCN(c3cc(OCC4CC4)ncn3)C2)cc1)c1cn[nH]c1	1
O=C(NCc1ccc(OC2CCN(c3cc(OCC4CC4)ncn3)C2)cc1)c1cnco1	1
O=C(NCc1ccc(OC2CCN(c3cc(OCC4CC4)ncn3)C2)cc1)c1cnoc1	1
O=C(NCc1ccc(OC2CCN(c3ccc(OC4CC4)cc3)C2)cc1)N1CCOCC1	1
O=C(NCc1ccc(OC2CCN(c3ccc(OCC4CC4)cc3)C2)cc1)C1CC1	1
O=C(NCc1ccc(OC2CCN(c3ccc(OCC4CC4)cc3)C2)cc1)N1CCC1	1
O=C(NCc1ccc(OC2CCN(c3ccc(OCC4CC4)cc3)C2)cc1)N1CCOCC1	1
O=C(NCc1ccc(OC2CCN(c3ccc(OCC4CC4)cc3)C2)cc1)NCc1ccncn1	1
O=C1NC2(CCN(C(=O)c3ccc4[nH]ncc4c3)CC2)Cc2cn[nH]c21	1
O=C1NC2(CCN(C(=O)c3ccc4[nH]nnc4c3)CC2)Cc2c[nH]nc21	1
O=C1NC2(CCN(C(=O)c3ccc4c(=O)[nH][nH]c4c3)CC2)Cc2c[nH]nc21	1
O=C1NC2(CCN(C(=O)c3ccc4cc[nH]c4c3)CC2)Cc2c[nH]nc21	1
O=C1NC2(CCN(C(=O)c3ccc4ccc(NC5CC5)nc4c3)CC2)Cc2c[nH]nc21	1
O=C1NC2(CCN(C(=O)c3ccc4ccc(NC5CCC5)nc4c3)CC2)Cc2c[nH]nc21	1
O=C1NC2(CCN(C(=O)c3ccc4ccc(NC5COC5)nc4c3)CC2)Cc2c[nH]nc21	1
O=C(NCc1ccc(OC2CCN(c3cc(OCC4CC4)ncn3)C2)cc1)Nc1ccon1	1
O=C(NCc1ccc(C2CN(c3ccc4c(c3)OCCO4)C2)cc1)c1cnoc1	1
O=C(NCc1ccc(CN2CC(=O)c3cc(OCC4CC4)ccc3C2)cc1)c1cncnc1	1
O=C(NCc1ccc(CN2CCc3cc(OC4CCC4)ccc3C2)cc1)C1CC1	1
O=C(NCc1ccc(CN2CCc3cc(OCC4CC4)ccc3C2)cc1)C1COCCN1	1
O=C(NCc1ccc(CN2CCc3cc(OCC4CC4)ccc3C2)cc1)c1ccno1	1
O=C(NCc1ccc(CN2CCc3cc(OCC4CC4)ccc3C2)cc1)c1ccns1	1
O=C(NCc1ccc(CN2CCc3cc(OCC4CC4)ccc3C2)cc1)c1ccon1	1
O=C(NCc1ccc(CN2CCc3cc(OCC4CC4)ccc3C2)cc1)c1cnoc1	1
O=c1[nH]c(=O)n(CC(OC2CCOCC2)c2ccccc2)c2sccc12	1
O=C(NCc1ccc(C2CN(c3ccc(OCC4CC4)cc3)C2)cc1)c1cocn1	1
O=C(NCc1ccc(C2CN(c3ccc4c(c3)OCCO4)C2)cc1)C1CC1	1
O=C(NCc1ccc(C2CN(c3ccc4c(c3)OCCO4)C2)cc1)C1CCC1	1
O=C(NCc1ccc(C2CN(c3ccc4c(c3)OCCO4)C2)cc1)c1ccncc1	1
O=C(NCc1ccc(C2CN(c3ccc4c(c3)OCCO4)C2)cc1)c1ccon1	1
O=C(NCc1ccc(C2CN(c3ccc4c(c3)OCCO4)C2)cc1)c1cn[nH]c1	1
O=C(NCc1ccc(C2CN(c3ccc4c(c3)OCCO4)C2)cc1)c1cnco1	1
O=C1NCc2ccc(N3CCN(C(=O)c4c5ccccc5cc5ccccc45)CC3)cc21	1
O=S(=O)(CC1CC1)NCc1ccc(C#Cc2ccccc2)cc1	1
O=S(=O)(NCC1CCCCC1)c1cc(-c2ccccc2)nc2ccccc12	1
O=S(=O)(NCC1CCCCC1)c1ccc2ccccc2c1	1
O=S(=O)(NCCc1ccc(C#Cc2ccccc2)cc1)C1CC1	1
O=S(=O)(Nc1cccc(-c2ccccc2)c1)c1ccccc1	1
O=c1[nH]c(=O)n(CC(OC2CC3CNCC3C2)c2ccccc2)c2sc(-c3ncco3)cc12	1
O=c1[nH]c(=O)n(CC(OC2CC3COCC3C2)c2ccccc2)c2sc(-c3ncco3)cc12	1
O=C1NC2(CCN(C(=O)c3ccc4ccnc(NC5COC5)c4c3)CC2)Cc2c[nH]nc21	1
O=C1NC2(CCN(C(=O)c3ccc4cnccc4c3)CC2)Cc2cn[nH]c21	1
O=C1NC2(CCN(C(=O)c3ccc4ncccc4c3)CC2)Cc2cn[nH]c21	1
O=C1NC2(CCN(C(=O)c3cnc4[nH]ccc4c3)CC2)Cc2c[nH]nc21	1
O=C1NC2(CCN(C(=O)c3cnc4c(c3)=CCN=4)CC2)Cc2cn[nH]c21	1
O=C1NC2(CCN(C(=O)c3cnc4cc[nH]c4c3)CC2)Cc2c[nH]nc21	1
O=C1NC2(Cc3c[nH]nc31)CC1CCC(C2)N1C(=O)c1ccc2[nH]ncc2c1	1
O=C1NCCOc2cc(OC3CCCCC3)ccc21	1
c1cc(CC2COCOC2)cc(OCCC2CCCC2)c1	1
c1cc(COc2cc(OCC3CCC3)ncn2)ccn1	1
c1cc(N2C3CCC2CC3)cc(OCC2CCC2)n1	1
c1cc(N2CC3(CCC3)C2)cc(OCC2CCC2)n1	1
c1cc(N2CCC2)cc(OCC2CCC2)n1	1
c1cc(OC2CCCCC2)cc(OCC2CCC2)n1	1
c1cc(OC2CCCCC2)ncc1-c1ncc(C2CC2)cn1	1
c1cc(OC2COCOC2)ccc1OC1CCCC1	1
O=c1c2ccsc2n(C[C@@H](OC2CCOCC2)c2ccccc2)c(=O)n1C1CC1	1
O=c1c2ccsc2n(C[C@H](OC2CCOCC2)c2ccccc2)c(=O)n1C1CCC1	1
c1c[nH]c(Oc2ccc(OCC3CC3)cc2)n1	1
c1cc(C2CC2)c2[nH]c(OC3CCCCC3)nc2c1	1
c1cc(C2CC2)c2nc(OC3CCCCC3)[nH]c2c1	1
c1cc(C2COCOC2)c2ccc(OC3CCCC3)cc2c1	1
c1cc(CC2COCOC2)cc(OCC2CCC2)c1	1
c1cc(CC2COCOC2)cc(OCCC2CC2)c1	1
O=c1[nH]c2ccc(C#Cc3ccccc3)cc2o1	1
O=c1c2cc(-c3cnco3)sc2n(C[C@H](OC2CCOCC2)c2ccccc2)c(=O)n1C1CC1	1
O=c1c2cc(-c3ncco3)sc2n(CC(OC2CCOCC2)c2ccccc2)c(=O)n1C1CCCC1	1
O=c1c2cc(-c3ncco3)sc2n(C[C@@H](OC2CCOCC2)c2ccccc2)c(=O)n1C1CC1	1
O=c1c2cc(-c3ncco3)sc2n(C[C@H](OC2CCOCC2)c2ccccc2)c(=O)n1C1CC1	1
O=c1c2cc(-n3cncn3)sc2n(C[C@H](OC2CCOCC2)c2ccccc2)c(=O)n1C1CC1	1
O=c1c2ccccc2on1-c1cc(OCC2CCC2)ncn1	1
O=c1c2ccsc2n(CC(OC2CCOCC2)c2ccccc2)c(=O)n1C1CCCC1	1
O=C(NCc1ccc(CN2CCc3cc(OCC4CC4)ccc3C2)cc1)c1ncc[nH]1	1
O=C(NCc1ccc(OC2CCN(c3cc(OCC4CC4)ncn3)C2)cc1)C1CCCC1	1
O=C(NCc1ccc(OC2CCN(c3cc(OCC4CC4)ncn3)C2)cc1)N1CCOCC1	1
O=c1[nH]c(=O)n(CC(O[C@H]2C[C@H]3CC(C4CC4)C[C@H]3C2)c2ccccc2)c2sc(-c3ncco3)cc12	1
O=c1[nH]c(=O)n(CC(O[C@H]2C[C@H]3CO[C@@H](C2)O3)c2ccccc2)c2sc(-c3ncco3)cc12	1
O=c1[nH]c(=O)n(CCc2ccccc2)c2sccc12	1
O=c1[nH]c(=O)n(C[C@H](OC2CCOCC2)c2ccccc2)c2ccccc12	1
O=c1[nH]c(=O)n(C[C@H](OC2CCOCC2)c2ccccc2)c2sc(-c3nnco3)cc12	1
O=C(NCc1ccc(C#Cc2cnc(OC3CCC3)nc2)cc1)C1CC1	1
O=C(NCc1ccc(C#Cc2cnc(OCC3CC3)nc2)cc1)C1CC1	1
O=C(NCc1ccc(C#Cc2cnc(Oc3ccccc3)nc2)cc1)C1CC1	1
O=C(NCc1ccc(C2CN(c3ccc(OCC4CC4)cc3)C2)cc1)C1CC=CC1	1
O=C(NCc1ccc(C2CN(c3ccc(OCC4CC4)cc3)C2)cc1)C1CCCCO1	1
O=C(NCc1ccc(C2CN(c3ccc(OCC4CC4)cc3)C2)cc1)C1CCOC1	1
O=C(NCc1ccc(C2CN(c3ccc(OCC4CC4)cc3)C2)cc1)c1ccccc1	1
O=C(NCc1ccc(C2CN(c3ccc(OCC4CC4)cc3)C2)cc1)c1cccnc1	1
O=C(NCc1ccc(C#Cc2ccccc2)cc1)Nc1cccnc1	1
O=C(NCc1ccc(C#Cc2ccccc2)cc1)c1ccccn1	1
O=C(NCc1ccc(C#Cc2ccccc2)cc1)c1cn[nH]c1	1
O=C(NCc1ccc(C#Cc2ccccc2)cc1)c1cnco1	1
O=C(NCc1ccc(C#Cc2ccccc2)cc1)c1cncs1	1
O=C(NCc1ccc(C#Cc2ccccc2)cc1)c1cocn1	1
O=C(NCc1ccc(C#Cc2cnc(NC3CC3)nc2)cc1)C1CC1	1
O=C(NCc1ccc(C#Cc2cnc(NC3CCC3)nc2)cc1)C1CC1	1
c1cc(Oc2nccs2)cc(OC2CCCCC2)c1	1
c1cc(Oc2nccs2)cc(OC2CCOC2)c1	1
c1cc2[nH]c(OC3CCCCC3)nc2cc1OCC1CC1	1
c1cc2[nH]c(O[C@H]3CCCOC3)nc2cn1	1
c1cc2c(OC3CCC3)nccc2c(OCC2CC2)n1	1
O=C(NCc1ccc(-c2ccc(Oc3ccccc3)nc2)cc1)C1CC1	1
O=C(NCc1ccc(-c2ccc(Oc3ccccc3)nc2)cc1)c1cn[nH]c1	1
O=C(NCc1ccc(C#Cc2ccccc2)cc1)Nc1ccccc1	1
c1cc(OC2C[C@@H]3CC[C@@H]2C3)cc(OCC2CCC2)n1	1
c1cc(OCC2CC2)cc(OC2CN(c3nc4ccccc4o3)C2)c1	1
c1cc(OCC2CC2)cc(Oc2ccc(-c3nc4ccccc4o3)nc2)c1	1
c1cc(OCC2CC2)cc(Oc2ccc(-c3ncco3)cn2)c1	1
c1cc(OCC2CC2)cc(Oc2ccc(-c3ncco3)nc2)c1	1
c1cc(OCC2CCC2)ncn1	1
c1cc(OCC2COC2)cc(OCC2CCC2)n1	1
c1cc(Oc2ccc3nc(OC4CCCCC4)[nH]c3c2)ccn1	1
c1cc2nc(OC3CCC3)[nH]c2nc1OCC1CCC1	1
c1cc2nc(OC3CCC3)sc2cc1OCC1CCC1	1
c1cc2nc(OC3CCCC3)sc2nc1OCC1CCC1	1
c1cc2nc(OC3CCCCC3)[nH]c2cc1OC1CC2(COC2)C1	1
c1cc2nc(OC3CCCCC3)[nH]c2cc1OC1CNC1	1
c1cc2nc(OC3CCCCC3)[nH]c2cc1OCC1COC1	1
c1cc2nc(OC3CCCCC3)[nH]c2nc1OC1CCCCC1	1
c1cc2nc(OC3CCCCC3)sc2cc1OCC1CC1	1
c1cc2nc(CCC3CC3)[nH]c2nc1OC1CCCCC1	1
c1cc2nc(N3CC4(CCC4)C3)sc2nc1OCC1CCC1	1
c1cc2nc(N3CCCC3)sc2cc1OC1CCCCC1	1
c1cc2nc(N3CCCC3)sc2cc1OCC1CCC1	1
c1cc2nc(N3CCOCC3)sc2cc1OC1CCCCC1	1
c1cc2nc(N3CCOCC3)sc2nc1OCC1CCC1	1
c1cc2nc(OC3CC3)[nH]c2nc1OCC1CCC1	1
c1cc2nc(OC3CC3)sc2cc1OCC1CCC1	1
c1cc2c(ccn2CC2CC2)c(OCC2CCC2)n1	1
c1cc2c(cnn2CC2CCC2)c(OCC2CCC2)n1	1
c1cc2n[nH]cc2cc1OC1CCCCC1	1
c1cc2nc(C3CC3)sc2cc1OC1CCCCC1	1
c1cc2nc(C3CC3)sc2cc1OCC1CCC1	1
c1cc2nc(C3CCCC3)sc2cc1OC1CCCCC1	1
c1cc2nc(C3COC3)sc2cc1OC1CCCCC1	1
c1cc2nc(CC3CC3)[nH]c2nc1OC1CCCCC1	1
O=C(NCc1ccc(C2CN(c3ccc(OCC4CC4)cc3)C2)cc1)c1ccco1	1
O=C(NCc1ccc(C2CN(c3ccc(OCC4CC4)cc3)C2)cc1)c1ccncc1	1
O=C(NCc1ccc(C2CN(c3ccc(OCC4CC4)cc3)C2)cc1)c1ccnnc1	1
O=C(NCc1ccc(C2CN(c3ccc(OCC4CC4)cc3)C2)cc1)c1ccns1	1
O=C(NCc1ccc(C2CN(c3ccc(OCC4CC4)cc3)C2)cc1)c1ccon1	1
O=C(NCc1ccc(C2CN(c3ccc(OCC4CC4)cc3)C2)cc1)c1cnco1	1
c1cc2c(c(OCC3CCC3)n1)CCN2CC1CC1	1
c1cc2c(c(OCC3CCC3)n1)OCC1CCCN21	1
O=C(NCCc1ccc(C#Cc2cnc(NCc3cccnc3)nc2)cc1)C1CC1	1
O=C(NCCc1ccc(C#Cc2cnc(NCc3ccncc3)nc2)cc1)C1CC1	1
O=C(NCCc1ccc(C#Cc2cnc(OC3CCC3)nc2)cc1)c1cn[nH]c1	1
O=C(NCCc1ccc(C#Cc2cnc(OC3CCC3)nc2)cc1)c1cncs1	1
O=C(NCCc1ccc(C#Cc2cnc(Oc3ccccc3)nc2)cc1)C1CC1	1
O=C(NCCc1ccc(C#Cc2cncnc2)cc1)c1cn[nH]c1	1
O=C(NCCc1ccc(C2CN(c3ccc(OCC4CC4)cc3)C2)cc1)C1CCC1	1
O=C(NCCc1ccc(C2CN(c3ccc(OCC4CC4)cc3)C2)cc1)c1cccnc1	1
O=C(NCCc1ccc(C#Cc2ccccc2)cc1)c1ncn[nH]1	1
O=C(NCCc1ccc(C#Cc2cnc(N3CC4CCCC4C3)nc2)cc1)C1CC1	1
O=C(NCCc1ccc(C#Cc2cnc(N3CCC3)nc2)cc1)C1CC1	1
O=C(NCCc1ccc(C#Cc2cnc(N3CCCCC3)nc2)cc1)C1CC1	1
O=C(NCCc1ccc(C#Cc2cnc(NC3CC3)nc2)cc1)C1CC1	1
O=C(NCCc1ccc(C#Cc2cnc(NC3CCC3)nc2)cc1)C1CC1	1
O=C(NCCc1ccc(C#Cc2cnc(NC3CCCC3)nc2)cc1)C1CC1	1
O=C(NCCc1ccc(C#Cc2cnc(NCc3ccccc3)nc2)cc1)C1CC1	1
c1cc2nc(OCC3CC3)sc2nc1OCC1CCCCC1	1
c1cc2nc(OCC3CCO3)sc2nc1OCC1CCC1	1
c1cc2nc(OCC3COC3)sc2cc1OC1CCCCC1	1
c1cc2nc(OCCOC3CCCCO3)sc2cc1OC1CCCCC1	1
O=C(NCCc1ccc(C#Cc2ccccc2)cc1)c1cncs1	1
O=C(NCCc1ccc(C#Cc2ccccc2)cc1)c1cnoc1	1
O=C(NCCc1ccc(C#Cc2ccccc2)cc1)c1cnon1	1
O=C(NCCc1ccc(C#Cc2ccccc2)cc1)c1cocn1	1
c1cc2nc(OC3CCCCC3)sc2nc1OCC1CCC1	1
c1cc2nc(OC3CCOCC3)sc2nc1OCC1CCC1	1
c1cc2nc(OC3CCSC3)sc2nc1OCC1CCC1	1
c1cc2nc(OC3CCSCC3)sc2nc1OCC1CCC1	1
c1cc2nc(OC3COC3)sc2cc1OC1CCCCC1	1
c1cc2nc(OC3COC3)sc2nc1OCC1CCC1	1
c1cc2nc(OC3COCOC3)[nH]c2cc1OC1CC1	1
c1cc2nc(OCC3CC3)[nH]c2cc1OCC1CCC1	1
c1ccc(C2CN(c3cccnc3)C2)cc1	1
c1ccc(C2CN(c3ccnc(N4CCOCC4)n3)C2)cc1	1
c1ccc(C2CN(c3cnc(NC4CCC4)nc3)C2)cc1	1
c1ccc(C2CN(c3cnc(OC4CCC4)nc3)C2)cc1	1
c1ccc(C2CN(c3cncnc3)C2)cc1	1
c1ccc(C2CN(c3ncc4nc(-c5ccsc5)oc4n3)C2)cc1	1
c1ccc(CCNc2nccc(N3CC[C@@H](Oc4ccccc4)C3)n2)cc1	1
c1ccc(CCOc2cc(N3CC[C@@H](Oc4ccccc4)C3)ccn2)cc1	1
c1ccc(-n2ccc3c(OCC4CCC4)ncnc32)cc1	1
c1ccc(C2(Oc3cc(OCC4CCC4)ncn3)CC2)cc1	1
c1ccc(C2=NC(CSc3nc4ncccc4o3)CO2)cc1	1
c1ccc(C2CCN(c3ccccc3)CC2)cc1	1
c1ccc(C2CCN2c2nc3ccc(OC4CCCCC4)cc3s2)cc1	1
c1ccc(C2CN(c3ccc(OC4CCCC4)cc3)C2)cc1	1
c1ccc(C2CN(c3ccc4c(c3)OCCCO4)C2)cc1	1
c1ccc(C2CN(c3ccc4ncccc4c3)C2)cc1	1
c1cc2nc(O[C@H]3CCOC3)sc2nc1OCC1CCC1	1
c1ccc(-c2ccc(N3CC(c4ccccc4)C3)nn2)cc1	1
c1ccc(-c2ccc(Oc3ccc(-c4cccc5c4CCCC5)cc3)cc2)cc1	1
c1ccc(-c2ccc(Oc3cccc(OCC4CC4)c3)cc2)cc1	1
c1ccc(-c2ccc3nc(OC4CCCCC4)[nH]c3c2)cc1	1
c1ccc(-c2cccc3nc(OC4CCCCC4)[nH]c23)cc1	1
c1ccc(-c2cnc(N3CC(c4ccccc4)C3)nc2)cc1	1
c1ccc(-c2nnc(N3CC(c4ccccc4)C3)s2)cc1	1
O=C(NCCc1ccc(C2CN(c3ccc(OCC4CC4)cc3)C2)cc1)c1ccon1	1
O=C(NCCc1ccc(C2CN(c3ccc(OCC4CC4)cc3)C2)cc1)c1cncs1	1
O=C(NCCc1ccc(C2CN(c3ccc4c(c3)OCCO4)C2)cc1)c1cnoc1	1
O=C(NC[C@H]1CC[C@H](CNC(=O)c2cc(N3CCCCC3)nc3ccccc23)CC1)OC1CCOCC1	1
O=C(NCc1ccc(-c2ccc(Oc3ccccc3)cc2)cc1)C1CC1	1
O=C(NCc1ccc(-c2ccc(Oc3ccccc3)cc2)cc1)c1cn[nH]c1	1
c1cc2nc(O[C@@H]3CCOC3)sc2nc1OCC1CCC1	1
c1cc2nc(O[C@@H]3CO[C@@H]4CCO[C@@H]43)sc2nc1OCC1CCC1	1
c1ccc(COc2ncnc3c2ccn3CC2CCC2)nc1	1
c1ccc(Cc2ccc(Oc3ccc(-c4ccccc4)cc3)cc2)cc1	1
c1ccc(Cn2ccc3c(OCC4CCC4)nccc32)cc1	1
c1ccc(Cn2ccc3c(OCC4CCC4)ncnc32)nc1	1
c1ccc(Cn2ncc3c(OCC4CCC4)nccc32)cc1	1
c1ccc(N2CCC(Oc3ccccn3)C2)cc1	1
c1ccc(N2CCN(c3noc(C4CCC4)n3)CC2)cc1	1
O=C(NCCO[C@H]1CC[C@H](Oc2ccc3ncsc3c2)CC1)C1COC1	1
c1ccc(COc2ccc3c(c2)CCN(Cc2ccccc2)C3)cc1	1
c1ccc(COc2cccc3c2ccn3CC2CCC2)nc1	1
c1ccc(COc2ccnc(OCC3CCC3)c2)cc1	1
c1ccc(COc2nc3ccc(OC4CCCCC4)nc3[nH]2)cc1	1
c1ccc(COc2nc3ccc(OCC4CCC4)nc3[nH]2)cc1	1
c1ccc(COc2nc3cnc(OC4CCCCC4)cc3s2)cc1	1
c1ccc(COc2nccc3c(OC4CCC4)nccc23)cc1	1
c1ccc(COc2ncnc3c2ccn3CC2CCC2)cc1	1
c1ccc(COc2cc3oc(C4CCC4)nc3cn2)cc1	1
c1ccc(COc2ccc(N3CCC(Oc4ccccc4)C3)cc2)cc1	1
c1ccc(COc2ccc(OC3COCOC3)cc2)cc1	1
c1ccc(COc2ccc(OC3COCOC3)nc2)cc1	1
c1ccc(COc2ccc(Oc3ccc(-c4ccccc4)cc3)cc2)cc1	1
c1ccc(COc2ccc(Oc3ccc(-c4ccccc4)cn3)cc2)cc1	1
c1ccc(COc2ccc(Oc3ccccc3)cn2)cc1	1
c1ccc(COc2ccc(Oc3ncccn3)cn2)cc1	1
c1ccc(CCOc2cc(OCC3CCC3)ncn2)cc1	1
c1ccc(CCOc2cccc(CC3COCOC3)c2)cc1	1
c1ccc(CN2CCOc3c2ccnc3OCC2CCC2)cc1	1
c1ccc(CN2CCc3c(ccc4c3OCCO4)C2)cc1	1
c1ccc(CN2CCc3c2ccnc3OCC2CCC2)cc1	1
c1ccc(CNc2nccc(N3CC[C@@H](Oc4ccccc4)C3)n2)cc1	1
c1ccc(COc2cc(-c3ncccn3)cnc2OC2CCCCC2)cc1	1
c1ccc(COc2cc(OC3CCCCC3)ncn2)nc1	1
O=C(NCCc1ccc(C#Cc2ccccc2)cc1)c1ccon1	1
O=C(NCCc1ccc(C#Cc2ccccc2)cc1)c1cn[nH]c1	1
O=C(NCCc1ccc(C#Cc2ccccc2)cc1)c1cnc[nH]1	1
O=C(NCCc1ccc(C#Cc2ccccc2)cc1)c1cncnc1	1
c1ccc(OC2CCN(c3ccc(C4CC4)cn3)C2)cc1	1
c1ccc(OC2CCN(c3ccc(C4CCC4)cc3)C2)cc1	1
c1ccc(OC2CCN(c3ccc(OC4CC4)cc3)C2)nc1	1
c1ccc(OC2CCN(c3ccc(OC4CCC4)nc3)C2)cc1	1
O=C(NCCc1ccc(C#Cc2ccccc2)cc1)C1CCOC1	1
O=C(NCCc1ccc(C#Cc2ccccc2)cc1)C1CNC1	1
O=C(NCCc1ccc(C#Cc2ccccc2)cc1)C1COC1	1
O=C(NCCc1ccc(C#Cc2ccccc2)cc1)c1cc[nH]c1	1
O=C(NCCc1ccc(C#Cc2ccccc2)cc1)c1cc[nH]n1	1
O=C(NCCc1ccc(C#Cc2ccccc2)cc1)c1ccccc1	1
O=C(NCCc1ccc(C#Cc2ccccc2)cc1)c1ccco1	1
O=C(NCCc1ccc(C#Cc2ccccc2)cc1)c1ccncc1	1
O=C(NCCc1ccc(C#Cc2ccc(Oc3ccccc3)nc2)cc1)C1CC1	1
O=C(NCCc1ccc(C#Cc2ccc(Oc3cncnc3)cc2)cc1)C1CC1	1
O=C(NCCc1ccc(C#Cc2ccc(Oc3cncnc3)nc2)cc1)C1CC1	1
O=C(NCCc1ccc(C#Cc2ccc3c(c2)CCO3)cc1)C1CC1	1
O=C(NCCc1ccc(C#Cc2ccccc2)cc1)C1CCC1	1
O=C(NCCc1ccc(C#Cc2ccccc2)cc1)C1CCCO1	1
O=C(NCCc1ccc(C#Cc2ccccc2)cc1)C1CCNC1	1
O=C(NCCc1ccc(C#Cc2ccccc2)cc1)C1CCNC1=O	1
O=C(NCCO[C@H]1CC[C@H](Oc2nc3ccccc3[nH]2)CC1)C1CC1	1
O=C(NCCc1ccc(C#Cc2ccc(-c3ccccc3)cn2)cc1)C1CC1	1
O=C(NCCc1ccc(C#Cc2ccc(C3CC3)cn2)cc1)C1CC1	1
O=C(NCCc1ccc(C#Cc2ccc(OC3CC3)cc2)cc1)C1CC1	1
O=C(NCCc1ccc(C#Cc2ccc(OC3CCC3)cc2)cc1)C1CC1	1
O=C(NCCc1ccc(C#Cc2ccc(OC3CCCC3)cc2)cc1)C1CC1	1
O=C(NCCc1ccc(C#Cc2ccc(OC3CCCC3)nc2)cc1)C1CC1	1
O=C(NCCc1ccc(C#Cc2ccc(OCC3CC3)cc2)cc1)C1CC1	1
O=C(NCC1CCCCC1)c1cc(-c2ccccc2)nc2[nH]ccc12	1
O=C(NCC1CCCCC1)c1cc(-c2ccncc2)nc2ccccc12	1
O=C(NCC1CCCCC1)c1cc(-c2cnoc2)nc2ccccc12	1
O=C(NCC1CCCCC1)c1cc(N2CCC(CCN3CCC3)CC2)nc2ccccc12	1
O=C(NCC1CCCCC1)c1cc(N2CCC2)nc2ccccc12	1
O=C(NCC1CCCCC1)c1ccnc2ccccc12	1
O=C(NCC1CCCO1)c1ccc(C#Cc2ccccc2)cc1	1
O=C(NCC1CCCO1)c1cccc(C#Cc2ccccc2)c1	1
O=C(N1CCOCC1)N1CC(n2c(=O)c3cc(-c4ncco4)sc3n(CC(OC3CCOCC3)c3ccccc3)c2=O)C1	1
O=C(NC1CCC1)c1ccc(C#Cc2ccccc2)cc1	1
O=C(NC1CCC1)c1cccc(C#Cc2ccccc2)c1	1
O=C(NCC#Cc1cnc(Oc2ccccc2)s1)C1CCCC1	1
O=C(NCC#Cc1cnc(Oc2ccccc2)s1)C1CCOC1	1
O=C(NCC#Cc1cnc(Oc2ccccc2)s1)N1CCOCC1	1
O=C(NCC1CC1)c1ccc(C#Cc2ccccc2)cc1	1
O=C(NCC1CC1)c1cccc(C#Cc2ccccc2)c1	1
c1ccc(OC2CCN(c3cccc(C4CCC4)n3)C2)cc1	1
c1ccc(OC2CCN(c3cccc(C4CCCC4)n3)C2)cc1	1
c1ccc(OC2CCN(c3cccc4c3OCCO4)C2)cc1	1
O=C(Cc1cncnc1)NCc1ccc(C2CN(c3ccc(OCC4CC4)cc3)C2)cc1	1
O=C(Cc1cncnc1)NCc1ccc(CN2CC(=O)c3cc(OCC4CC4)ccc3C2)cc1	1
O=C(Cc1cncnc1)NCc1ccc(OC2CCN(c3ccnc(OCC4CC4)c3)C2)cc1	1
O=C(Cc1cncnc1)NCc1ccc(O[C@@H]2CCN(c3ccc(OCC4CC4)cc3)C2)cc1	1
O=C(Cn1cncn1)NCc1ccc(C2CN(c3ccc(OCC4CC4)cc3)C2)cc1	1
c1ccc(OC2CCN(c3ccc(OCC4CC4)cc3)C2)nc1	1
c1ccc(OC2CCN(c3ccc(OCC4CCC4)cc3)C2)cc1	1
c1ccc(OC2CCN(c3ccc(OCC4CCCO4)cc3)C2)cc1	1
c1ccc(OC2CCN(c3ccc(OCC4CCOC4)cc3)C2)cc1	1
c1ccc(OC2CCN(c3ccc(O[C@H]4CCOC4)cc3)C2)cc1	1
c1ccc(OC2CCN(c3ccc(Oc4ccncc4)cc3)C2)cc1	1
c1ccc(OC2CCN(c3ccc(Oc4cnccn4)cc3)C2)cc1	1
c1ccc(OC2CCN(c3ccc4c(c3)COC4)C2)cc1	1
c1ccc(OC2CN(c3nc(-c4ccccc4)no3)C2)cc1	1
c1ccc(OC2CN(c3nc4ccccc4o3)C2)cc1	1
c1ccc(OC2CN(c3nc4ccccc4s3)C2)cc1	1
c1ccc(OC2CN(c3ncc(-c4ccncc4)cn3)C2)cc1	1
c1ccc(OC2CN(c3ncc(OCC4CC4)cn3)C2)cc1	1
c1ccc(OC2CN(c3ncc4nc(-c5ccccc5)oc4n3)C2)cc1	1
c1ccc(OC2CN(c3ncc4nc(-c5ccsc5)oc4n3)C2)cc1	1
c1ccc(OC2CN(c3nccc4ccccc34)C2)cc1	1
c1ccc(OC2CN(c3ccc4oc(-c5ccccc5)nc4c3)C2)cc1	1
c1ccc(OC2CN(c3ccc4ocnc4c3)C2)cc1	1
c1ccc(OC2CN(c3cccc(OC4CCCC4)c3)C2)cc1	1
c1ccc(OC2CN(c3ccnc(NCC4CC4)n3)C2)cc1	1
c1ccc(OC2CN(c3ccnc(Oc4cncnc4)c3)C2)cc1	1
c1ccc(OC2CN(c3cnc(NC4CCC4)nc3)C2)cc1	1
c1ccc(OC2CN(c3cnc(OC4CCC4)nc3)C2)cc1	1
c1ccc(OC2CN(c3cncnc3)C2)cc1	1
c1ccc(OC2CN(c3cc(OC4CCC4)ncn3)C2)cc1	1
c1ccc(OC2CN(c3cc(OCC4CC4)ncn3)C2)cc1	1
c1ccc(OC2CN(c3ccc(-c4ccccc4)cn3)C2)cc1	1
c1ccc(OC2CN(c3ccc(C4CC4)cn3)C2)cc1	1
c1ccc(OC2CN(c3ccc(OC4CC4)cc3OC3CC3)C2)cc1	1
c1ccc(OC2CN(c3ccc(OC4CCCC4)cc3)C2)cc1	1
c1ccc(OC2CN(c3ccc4c(c3)OCCCC4)C2)cc1	1
c1ccc(OC2CN(c3ccc4c(c3)OCO4)C2)cc1	1
O=C(NCCN1CCOCC1)c1cccc(C#Cc2ccccc2)c1	1
O=C(NCCO[C@H]1CC[C@H](Oc2ccc(-c3ncccn3)cn2)CC1)c1ccncc1	1
c1ccc(OC2CCN(c3ccnc(-c4ccccc4)n3)C2)cc1	1
c1ccc(OC2CCN(c3ccnc(Oc4cccnc4)c3)C2)cc1	1
c1ccc(OC2CCN(c3cnc(NC4CCC4)nc3)C2)cc1	1
c1ccc(OC2CCN(c3cnc(OC4CCC4)nc3)C2)cc1	1
c1ccc(OC2CCN(c3cnc(OCC4CC4)nc3)C2)cc1	1
c1ccc(OC2CN(c3cc(NCC4CC4)ncn3)C2)cc1	1
O=C(Cc1ccc(O[C@@H]2CCN(c3ccncn3)C2)cc1)Nc1ccccc1	1
O=C(Cc1cccnc1)NCc1ccc(C2CN(c3ccc(OCC4CC4)cc3)C2)cc1	1
O=C(Cc1cccnc1)NCc1ccc(OC2CN(c3ccccc3)C2)cc1	1
O=C(Cc1ccno1)NCc1ccc(C2CN(c3ccc(OCC4CC4)cc3)C2)cc1	1
O=C(Cc1ccno1)NCc1ccc(OC2CCN(c3ccnc(OCC4CC4)c3)C2)cc1	1
O=C(Cc1ccno1)NCc1ccc(O[C@@H]2CCN(c3ccc(OCC4CC4)cc3)C2)cc1	1
O=C(Cc1cnccn1)NCc1ccc(CN2CCc3cc(OCC4CC4)ccc3C2)cc1	1
O=C(Cc1cnccn1)NCc1ccc(O[C@@H]2CCN(c3ccc(OCC4CC4)cc3)C2)cc1	1
O=C(Cc1ccc(O[C@@H]2CCN(c3ccncc3)C2)cc1)NCC1CCC1	1
O=C(Cc1ccc(O[C@@H]2CCN(c3ccncc3)C2)cc1)Nc1cccnc1	1
O=C(Cc1ccc(O[C@@H]2CCN(c3ccncn3)C2)cc1)N1CCC1	1
O=C(Cc1ccc(O[C@@H]2CCN(c3ccncn3)C2)cc1)NC1CCOCC1	1
O=C(Cc1ccc(O[C@@H]2CCN(c3ccncn3)C2)cc1)NC1COC1	1
O=C(Cc1ccc(O[C@@H]2CCN(c3ccncn3)C2)cc1)NCC1CC1	1
O=C(Cc1ccc(O[C@@H]2CCN(c3ccncn3)C2)cc1)NCC1COC1	1
O=C(Cc1ccc(O[C@@H]2CCN(c3ccncn3)C2)cc1)NCc1cscn1	1
O=C(Cc1cc[nH]c1)NCc1ccc(C2CN(c3ccc(OCC4CC4)cc3)C2)cc1	1
O=C(Cc1cc[nH]c1)NCc1ccc(O[C@@H]2CCN(c3ccc(OCC4CC4)cc3)C2)cc1	1
O=C(Cc1ccc(N2CCC(c3ccc(OCC4CC4)cc3)CC2)cc1)NC1CC1	1
O=C(Cc1ccc(O[C@@H]2CCN(c3ccc(OCC4CC4)cn3)C2)cc1)NC1CCC1	1
O=C(Cc1ccc(O[C@@H]2CCN(c3ccc(OCC4CC4)cn3)C2)cc1)NC1COC1	1
O=C(Cc1ccc(O[C@@H]2CCN(c3ccc(OCC4CC4)cn3)C2)cc1)Nc1cncnc1	1
O=C(Cc1ccc(O[C@@H]2CCN(c3ccncc3)C2)cc1)NC1CCC1	1
O=C(Cc1ccc(O[C@@H]2CCN(c3ccncc3)C2)cc1)NC1COC1	1
c1ccc(OC2CN(c3nnc(-c4ccccc4)s3)C2)cc1	1
c1ccc(OC2CN(c3noc4ccccc34)C2)cc1	1
c1ccc(OCc2cc(OCC3CCC3)ncn2)cc1	1
c1ccc(O[C@@H]2CCN(c3cc(C4CCC4)ncn3)C2)cc1	1
c1ccc(O[C@@H]2CCN(c3cc(C4CCCC4)ncn3)C2)cc1	1
c1ccc(O[C@@H]2CCN(c3cc(N4CC5COCC5C4)ncn3)C2)cc1	1
O=C(COCc1ccccc1)Nc1ncc(C(=O)NCc2ccc(O[C@@H]3CCN(c4ccccc4)C3)cc2)s1	1
O=C(Cc1cc[nH]c1)NCCc1ccc(C2CN(c3ccc(OCC4CC4)cc3)C2)cc1	1
c1ccc(O[C@@H]2CCN(c3cccc(N4CCC4)n3)C2)cc1	1
c1ccc(O[C@@H]2CCN(c3cccc(N4CCC5(CC5)C4)n3)C2)cc1	1
c1ccc(O[C@@H]2CCN(c3cccc(N4CCCOCC4)n3)C2)cc1	1
c1ccc(O[C@@H]2CCN(c3cccc(NC4CCC4)n3)C2)cc1	1
c1ccc(O[C@@H]2CCN(c3cccc(NC4CCCC4)n3)C2)cc1	1
c1ccc(O[C@@H]2CCN(c3cccc(NC4CCOCC4)n3)C2)cc1	1
c1ccc(O[C@@H]2CCN(c3cccc(NCC4CC4)n3)C2)cc1	1
c1ccc(O[C@@H]2CCN(c3cccc(NCC4CCOC4)n3)C2)cc1	1
c1ccc(O[C@@H]2CCN(c3ccc(OC4CC4)cn3)C2)cc1	1
c1ccc(O[C@@H]2CCN(c3ccc(OC4CCC4)cc3)C2)cc1	1
c1ccc(O[C@@H]2CCN(c3ccc(OC4CCCC4)cc3)C2)cc1	1
c1ccc(O[C@@H]2CCN(c3ccc(OC4CCCCC4)nc3)C2)cc1	1
c1ccc(O[C@@H]2CCN(c3ccc(OCC4CCC4)cc3)C2)cc1	1
c1ccc(O[C@@H]2CCN(c3ccc(OCC4CCC4)cn3)C2)cc1	1
c1ccc(O[C@@H]2CCN(c3ccc(OCCC4CC4)cc3)C2)cc1	1
c1ccc(O[C@@H]2CCN(c3ccc4c(c3)OCCCO4)C2)cc1	1
c1ccc(O[C@@H]2CCN(c3cc(NCC4CCCCO4)ncn3)C2)cc1	1
c1ccc(O[C@@H]2CCN(c3cc(NCC4CCCO4)ncn3)C2)cc1	1
c1ccc(O[C@@H]2CCN(c3cc(NCC4CCOC4)ncn3)C2)cc1	1
c1ccc(O[C@@H]2CCN(c3cc(NC[C@H]4CCCO4)ncn3)C2)cc1	1
c1ccc(O[C@@H]2CCN(c3cc(OCC4CC4)ccn3)C2)cc1	1
c1ccc(O[C@@H]2CCN(c3cc(OCC4CCC4)ncn3)C2)cc1	1
c1ccc(O[C@@H]2CCN(c3cc(O[C@@H]4CCOC4)ncn3)C2)cc1	1
c1ccc(O[C@@H]2CCN(c3ccc(CC4CCCC4)cn3)C2)cc1	1
c1ccc(O[C@@H]2CCN(c3cc(N4CCCC4)ccn3)C2)cc1	1
c1ccc(O[C@@H]2CCN(c3cc(N4CCc5nocc5C4)ncn3)C2)cc1	1
c1ccc(O[C@@H]2CCN(c3cc(N4C[C@@H]5CC[C@@H](C4)O5)ncn3)C2)cc1	1
c1ccc(O[C@@H]2CCN(c3cc(N4C[C@@H]5C[C@H]4CO5)ncn3)C2)cc1	1
c1ccc(O[C@@H]2CCN(c3cc(NC4CC4)ncn3)C2)cc1	1
c1ccc(O[C@@H]2CCN(c3cc(NC4CCC4)ncn3)C2)cc1	1
c1ccc(O[C@@H]2CCN(c3cc(NC4CCCOC4)ncn3)C2)cc1	1
c1ccc(O[C@@H]2CCN(c3cc(NCC4CC4)ccn3)C2)cc1	1
C1=NCCN=C1Oc1ccccc1	1
C=C(CCCc1ccc(C#Cc2ccccc2)cc1)C1CCC1	1
C=C1CCN(c2ncc(C#Cc3ccccc3)cn2)CC1	1
O=C(/C=C/C1CC1)NCc1ccc(O[C@@H]2CCN(c3ccnc(OCC4CC4)c3)C2)cc1	1
O=C(C1CC1)N1CC(n2c(=O)c3cc(-c4ncco4)sc3n(CC(OC3CCOCC3)c3ccccc3)c2=O)C1	1
O=C(CC1(n2c(=O)c3ccsc3n(CC(OC3CCOCC3)c3ccccc3)c2=O)CC1)N1CCNCC1	1
O=C(CC1(n2c(=O)c3ccsc3n(CC(OC3CCOCC3)c3ccccc3)c2=O)CC1)N1CCOCC1	1
O=C(CC1CC1)NCCc1ccc(C#Cc2ccccc2)cc1	1
C(#Cc1cnoc1)c1ccccc1	1
C(#Cc1ncccn1)c1ccccc1	1
C(#Cc1nccs1)c1ccccc1	1
C(=C/c1cc(OCC2CCC2)ncn1)\c1ccccc1	1
C1=C(c2cc(OCC3CCC3)ncn2)CCCC1	1
C1=C(c2ccnc(OCC3CCC3)c2)CCCC1	1
C1=CCC(Oc2cc(N3CC[C@@H](Oc4ccccc4)C3)ccn2)C1	1
C1=CCN(c2cccc(N3CC[C@@H](Oc4ccccc4)C3)n2)C1	1
c1ccc(O[C@@H]2CCN(c3ccnc(N4CCC5(CC5)C4)c3)C2)cc1	1
C(#Cc1cnc(Oc2ccc(Oc3ccccc3)cc2)s1)CNc1cc[nH]n1	1
C(#Cc1cnc(Oc2ccc(Oc3ccccc3)cc2)s1)CNc1ncc[nH]1	1
C(#Cc1cnc(Oc2ccc(Oc3ccccc3)cc2)s1)CNc1nccs1	1
C(#Cc1cnc(Oc2ccc3cn[nH]c3c2)nc1)c1ccccc1	1
C(#Cc1cnc(Oc2ccccc2)s1)CC1CC1	1
C(#Cc1cnc2ccccc2c1)c1ccccc1	1
C(#Cc1cnn(-c2ccccc2)c1)c1ccccc1	1
c1ccc(O[C@@H]2CCN(c3cccc(NC[C@H]4CCCO4)n3)C2)cc1	1
c1ccc(O[C@@H]2CCN(c3cccc(OCC4CC4)c3)C2)cc1	1
c1ccc(O[C@@H]2CCN(c3ccnc(C4CC4)c3)C2)cc1	1
c1ccc(O[C@@H]2CCN(c3ccnc(C4CC4)n3)C2)cc1	1
c1ccc(O[C@@H]2CCN(c3ccnc(C4CCCCC4)n3)C2)cc1	1
c1ccc(O[C@@H]2CCN(c3ccnc(N4CC5(CCC5)C4)n3)C2)cc1	1
c1ccc(O[C@@H]2CCN(c3ccnc(N4CC5CCCC5C4)n3)C2)cc1	1
c1ccc(O[C@@H]2CCN(c3ccnc(N4CC5COCC5C4)n3)C2)cc1	1
C(#Cc1cnc(OCCC2CC2)nc1)c1ccccc1	1
C(#Cc1cnc(OCCc2ccccc2)nc1)c1ccccc1	1
C(#Cc1cnc(OCc2ccccn2)nc1)c1ccccc1	1
C(#Cc1cnc(OCc2cccnc2)nc1)c1ccccc1	1
C(#Cc1cnc(OCc2ccncc2)nc1)c1ccccc1	1
C(#Cc1cnc(OCc2ccoc2)nc1)c1ccccc1	1
C(#Cc1cnc(OCc2ccon2)nc1)c1ccccc1	1
C(#Cc1cnc(OCc2cncs2)nc1)c1ccccc1	1
C(#Cc1cnc(NCc2cn[nH]c2)nc1)c1ccccc1	1
C(#Cc1cnc(NCc2cscn2)nc1)c1ccccc1	1
C(#Cc1cnc(NCc2ncccn2)nc1)c1ccccc1	1
C(#Cc1cnc(N[C@@H]2CCc3ccccc32)nc1)c1ccccc1	1
C(#Cc1cnc(N[C@H]2CCc3ccccc32)nc1)c1ccccc1	1
C(#Cc1cnc(OC2CCCC2)nc1)c1ccccc1	1
C(#Cc1cnc(OC2CCOC2)nc1)c1ccccc1	1
C(#Cc1cnc(OC2Cc3ccccc3C2)nc1)c1ccccc1	1
c1ccc(O[C@@H]2CCN(c3ccnc(OC4Cc5ccccc5C4)c3)C2)cc1	1
C(#Cc1cnc(N2CCOCC2)nc1)c1ccccc1	1
C(#Cc1cnc(N2Cc3ccccc3C2)nc1)c1ccccc1	1
C(#Cc1cnc(NC2CCOC2)nc1)c1ccccc1	1
C(#Cc1cnc(NCC2CCC2)nc1)c1ccccc1	1
C(#Cc1cnc(NCC2CCCC2)nc1)c1ccccc1	1
C(#Cc1cnc(NCCc2ccccc2)nc1)c1ccccc1	1
C(#Cc1cnc(NCc2cccnc2)nc1)c1ccccc1	1
O=C(CC1CC1)NCc1ccc(OC2CN(c3ccccc3)C2)cc1	1
c1ccc(O[C@@H]2CCN(c3ccnc(N4CCCCC4)c3)C2)cc1	1
c1ccc(O[C@@H]2CCN(c3ccnc(N4CCSCC4)n3)C2)cc1	1
c1ccc(O[C@@H]2CCN(c3ccnc(NCC4CCCO4)n3)C2)cc1	1
c1ccc(O[C@@H]2CCN(c3ccnc(OC4CCC4)c3)C2)cc1	1
c1ccc(O[C@@H]2CCN(c3ccnc(OC4CCCC4)n3)C2)cc1	1
c1ccc(O[C@@H]2CCN(c3ccnc(OC4CCCCC4)c3)C2)cc1	1
c1ccc(O[C@@H]2CCN(c3ccnc(OC4CCOCC4)c3)C2)cc1	1
c1ccc(Oc2ccc(N3CC[C@@H](Oc4ccccc4)C3)cn2)cc1	1
c1ccc(Oc2ccc(OC3CCOC3)cn2)cc1	1
c1ccc(Oc2ccc(OCC3CC3)cc2)cc1	1
c1ccc(Oc2ccc(OCC3CC3)nc2)cc1	1
c1ccc(Oc2ccc(OCC3CCC3)cn2)cc1	1
c1ccc(Oc2ccc(Oc3ccc(-c4ccccc4)cc3)cc2)cc1	1
c1ccc(Oc2ccc(Oc3cccc(OCC4CC4)c3)cc2)cc1	1
c1ccc(Oc2ccc(Oc3nccs3)cc2)nc1	1
c1ccc(O[C@H]2CCN(c3ccnc(N4CCC5(CC5)C4)n3)C2)cc1	1
c1ccc(O[C@H]2CCN(c3ccnc(N4CCOCC4)n3)C2)cc1	1
c1ccc(O[C@H]2CCN(c3ncccn3)C2)cc1	1
c1ccc(Oc2cc(N3CC(Oc4ccccc4)C3)ccn2)cc1	1
c1ccc(Oc2cc(N3CCC(Oc4ccccc4)C3)ccn2)cc1	1
c1ccc(Oc2cc(N3CC[C@@H](Oc4ccccc4)C3)ccn2)cc1	1
c1ccc(Oc2cc3[nH]c(OC4CCCCC4)nc3cn2)cc1	1
c1ccc(Oc2ccc(N3CCN(c4ncon4)CC3)cc2)cc1	1
c1ccc(O[C@@H]2CCN(c3ncc(C4CCC4)cn3)C2)cc1	1
c1ccc(O[C@@H]2CCN(c3ncc(C4CCCC4)cn3)C2)cc1	1
c1ccc(O[C@@H]2CCN(c3ncc(OCC4CCC4)cn3)C2)cc1	1
c1ccc(O[C@@H]2CCN(c3ncc(OCCC4CC4)cn3)C2)cc1	1
c1ccc(O[C@@H]2CCN(c3ncc(Oc4ccccn4)cn3)C2)cc1	1
c1ccc(O[C@@H]2CCN(c3nccc(N4CC5(CCC5)C4)n3)C2)cc1	1
c1ccc(O[C@@H]2CCN(c3nccc(OCC4CC4)n3)C2)cc1	1
c1ccc(O[C@H]2CCN(c3ccc(OCC4CC4)cc3)C2)cc1	1
c1ccc(O[C@@H]2CCN(c3ccnc(OCC4CCCO4)c3)C2)cc1	1
c1ccc(O[C@@H]2CCN(c3ccnc(OCC4CCOC4)c3)C2)cc1	1
c1ccc(O[C@@H]2CCN(c3ccnc(OCc4ccccn4)c3)C2)cc1	1
c1ccc(O[C@@H]2CCN(c3ccnc(OCc4cccnc4)c3)C2)cc1	1
c1ccc(O[C@@H]2CCN(c3ccnc(OCc4ccncc4)c3)C2)cc1	1
c1ccc(O[C@@H]2CCN(c3ccnc(O[C@@H]4CCOC4)c3)C2)cc1	1
c1ccc(O[C@@H]2CCN(c3ccnc(O[C@H]4CCOC4)c3)C2)cc1	1
c1ccc(O[C@@H]2CCN(c3ncc(C4CC4)cn3)C2)cc1	1
C(#Cc1cn[nH]c1)c1ccccc1	1
C(#Cc1cnc(N2CCC2)nc1)c1ccccc1	1
C(#Cc1cnc(N2CCC3(CCC3)C2)nc1)c1ccccc1	1
C(#Cc1cnc(N2CCC3(CCCC3)C2)nc1)c1ccccc1	1
c1ccc(Oc2nc3ccc(OCC4CCC4)nc3[nH]2)cc1	1
c1ccc(Oc2nc3ccc(OCC4CCC4)nc3s2)nc1	1
c1ccc(Oc2ncc(-c3nccs3)s2)cc1	1
c1ccc(Sc2nccs2)cc1	1
C(#Cc1ccnc(Nc2cccnc2)n1)c1ccccc1	1
C(#Cc1ccnc(OC2CCC2)n1)c1ccccc1	1
C(#Cc1ccnc(OC2CCCC2)n1)c1ccccc1	1
C(#Cc1ccnc(OCC2CC2)n1)c1ccccc1	1
C(#Cc1ccnc(OCc2ccccc2)c1)c1ccccc1	1
C(#Cc1ccnc(Oc2ccccc2)c1)c1ccccc1	1
C(#Cc1ccnc(Oc2ccccc2)n1)c1ccccc1	1
C(#Cc1ccnc(Oc2cncnc2)c1)c1ccccc1	1
c1ccc(Oc2nc3ccc(OCC4CCC4)cc3s2)cc1	1
C(#Cc1ccnc(N2CCCC(c3ccccc3)C2)n1)c1ccccc1	1
C(#Cc1ccnc(N2CCOCC2)n1)c1ccccc1	1
C(#Cc1ccnc(NC2CCCC2)n1)c1ccccc1	1
C(#Cc1ccnc(NC2CCOC2)n1)c1ccccc1	1
C(#Cc1ccnc(NCC2CCCCC2)n1)c1ccccc1	1
C(#Cc1ccnc(NCc2ccccc2)n1)c1ccccc1	1
C(#Cc1ccnc(NCc2ccncc2)n1)c1ccccc1	1
c1ccc(Oc2ccc3nc(OC4CCCCC4)[nH]c3c2)nc1	1
c1ccc(Oc2ccc3scnc3c2)nc1	1
c1ccc(Oc2cccc(Oc3ccc(-c4ccccc4)cc3)c2)cc1	1
c1ccc(Oc2cccc(Oc3ccc(-c4ccccc4)cn3)c2)cc1	1
c1ccc(Oc2cccc(Oc3nccs3)c2)cc1	1
c1ccc(Oc2cccnn2)cc1	1
c1ccc(Oc2cncnc2)cc1	1
c1ccc(Oc2nc3ccc(OC4CCCCC4)nc3[nH]2)cc1	1
c1csc(Oc2ccc(Oc3nccs3)cc2)n1	1
c1nc(OC2CCC2)cc2[nH]c(OC3CCCCC3)nc12	1
C(#Cc1ccc(-c2ccccc2)nn1)c1ccccc1	1
c1nc2ccc(Oc3ccc(OC4CCCC4)nc3)cc2s1	1
C(#Cc1ccc(-c2ccccc2)cc1)c1ccccc1	1
C(#Cc1cc(OCc2ccccc2)ncn1)c1ccccc1	1
c1nc2nc(OC3CCCCC3)[nH]c2cc1OC1CC1	1
c1nc(OC2CCCCC2)cc2sc(OC3COC3)nc12	1
c1cncc(Oc2nccs2)c1	1
c1cnn(-c2ccnc(OCC3CCC3)c2)c1	1
c1cnnc(COc2cc(OCC3CCC3)ncn2)c1	1
c1cnnc(Oc2ccc(OCC3CC3)cc2)c1	1
c1csc(Oc2ccc(NCC3CC3)cc2)n1	1
c1csc(Oc2ccc(OC3CCCC3)cc2)n1	1
c1csc(Oc2ccc(OC3CCOC3)cc2)n1	1
c1csc(Oc2ccc(OCC3CCCC3)cc2)n1	1
c1cnc2sc(OC3CCCCC3)nc2c1	1
c1cncc(Cn2ccc3c(OCC4CCC4)ncnc32)c1	1
c1cncc(N2CCN(c3ncon3)CC2)c1	1
c1cncc(OC2CCN(c3ccc(OCC4CC4)cc3)C2)c1	1
c1cncc(OC2CN(c3ccc(OCC4CC4)cc3)C2)c1	1
c1cncc(Oc2ccc3c(c2)CCNC3)c1	1
c1cncc(Oc2ccc3nc(OC4CCCCC4)[nH]c3c2)c1	1
c1cncc(Oc2nc3ccc(OCC4CCC4)nc3s2)c1	1
C(#Cc1cccc2ccccc12)c1ccccc1	1
C(#Cc1cccc2ncccc12)c1ccccc1	1
C(#Cc1ccco1)c1ccccc1	1
C(#Cc1ccnc(N2CC3CCCC3C2)n1)c1ccccc1	1
C(#Cc1ccnc(N2CCC(c3ccccc3)CC2)n1)c1ccccc1	1
C(#Cc1ccnc(N2CCC3(CCC3)C2)n1)c1ccccc1	1
C(#Cc1ccnc(N2CCC3(CCCC3)C2)n1)c1ccccc1	1
c1cnc(Oc2ccc3scnc3c2)cn1	1
O=C(NCc1ccc(O[C@@H]2CCN(c3ccc(OCC4CC4)cc3)C2)cc1)C1CCCC1	1
O=C(NCc1ccc(O[C@@H]2CCN(c3ccc(OCC4CC4)cc3)C2)cc1)c1cc[nH]n1	1
O=C(NCc1ccc(O[C@@H]2CCN(c3ccc(OCC4CC4)cc3)C2)cc1)c1ccccn1	1
O=C(NCc1ccc(O[C@@H]2CCN(c3ccc(OCC4CC4)cc3)C2)cc1)c1ccn[nH]1	1
O=C(NCc1ccc(O[C@@H]2CCN(c3ccc(OCC4CC4)cc3)C2)cc1)c1ccnnc1	1
O=C(NCc1ccc(O[C@@H]2CCN(c3ccc(OCC4CC4)cc3)C2)cc1)c1ccns1	1
O=C(NCc1ccc(O[C@@H]2CCN(c3ccc(OCC4CC4)cc3)C2)cc1)c1cncnc1	1
O=C(NCc1ccc(O[C@@H]2CCN(c3ccc(OCC4CC4)cc3)C2)cc1)c1cnn2cc[nH]c12	1
O=C(NCc1ccc(O[C@@H]2CCN(c3cc(NCC4CCC4)ncn3)C2)cc1)c1cncs1	1
O=C(NCc1ccc(O[C@@H]2CCN(c3cc(OCC4CC4)ncn3)C2)cc1)C1CCC1	1
O=C(NCc1ccc(O[C@@H]2CCN(c3cc(OCC4CC4)ncn3)C2)cc1)OCC1CC1	1
O=C(NCc1ccc(O[C@@H]2CCN(c3cc(OCC4CC4)ncn3)C2)cc1)c1ccco1	1
O=C(NCc1ccc(O[C@@H]2CCN(c3cc(OCC4CC4)ncn3)C2)cc1)c1cocn1	1
O=C(NCc1ccc(O[C@@H]2CCN(c3ccc(OC4CC4)cc3)C2)cc1)c1cn[nH]c1	1
O=C(NCc1ccc(O[C@@H]2CCN(c3ccc(OC4CC4)cc3)C2)cc1)c1cnco1	1
O=C(NCc1ccc(O[C@@H]2CCN(c3ccc(OC4CC4)cc3)C2)cc1)c1cnoc1	1
c1nc(OCc2nncs2)cc(OCC2CCC2)n1	1
c1nc2cc(OC3CCCCC3)ccc2s1	1
C(#Cc1ccc(-c2cnco2)cc1)c1ccccc1	1
O=C(NCc1ccc(OC2CN(c3ccccc3)C2)cc1)c1cnco1	1
O=C(NCc1ccc(OC2CN(c3ncc(C4CC4)cn3)C2)cc1)C1CC1	1
O=C(NCc1ccc(OC2CN(c3ncc(C4CC4)cn3)C2)cc1)c1cn[nH]c1	1
O=C(NCc1ccc(OC2CN(c3ncccn3)C2)cc1)C1CC1	1
O=C(NCc1ccc(O[C@@H]2CCN(c3cc(N4CCCC4)ncn3)C2)cc1)c1cncs1	1
c1nc(OCC2CCC2)c2ccn(C3CCCCC3)c2n1	1
c1nc(OCC2CCC2)c2ccn(CC3CCCCC3)c2n1	1
c1nc(OCC2CCC2)c2ccn(CCC3CC3)c2n1	1
c1nc(OCC2CCC2)cc(N2CCCC2)n1	1
c1nc(OCC2CCC2)cc(OCC2CCCCO2)n1	1
c1nc(OCc2cncs2)cc(OCC2CCC2)n1	1
c1nc(OCc2ncco2)cc(OCC2CCC2)n1	1
c1nc(OCc2nccs2)cc(OC2CCCCC2)n1	1

## Sheet: Table S4
Table S4. Molecular graph composition and label coverage for scaffold-split seed 1.
seed	split	n_graphs	num_nodes_mean	num_nodes_std	num_edges_mean	num_edges_std	y_reg_coverage	y_cls_coverage
1	train	3186	30.0483	3.51461	65.1061	8.44593	1	1
1	val	398	30.794	3.75614	67.6734	8.99168	1	1
1	test	399	31.2356	3.94365	68.6617	9.34774	1	1

## Sheet: Table S5
Table S5. Molecular graph composition and label coverage for scaffold-split seed 2
seed	split	n_graphs	num_nodes_mean	num_nodes_std	num_edges_mean	num_edges_std	y_reg_coverage	y_cls_coverage
2	train	3186	30.0421	3.52147	65.0891	8.45698	1	1
2	val	398	31.103	4.01658	68.3668	9.54882	1	1
2	test	399	30.9774	3.62459	68.1053	8.6715	1	1

## Sheet: Table S6
Table S6. Molecular graph composition and label coverage for scaffold-split seed 3
seed	split	n_graphs	num_nodes_mean	num_nodes_std	num_edges_mean	num_edges_std	y_reg_coverage	y_cls_coverage
3	train	3186	30.0417	3.51554	65.0917	8.44952	1	1
3	val	398	30.9422	3.60648	67.9648	8.67137	1	1
3	test	399	31.1404	4.07102	68.4862	9.60078	1	1

## Sheet: Table S7
Table S7. Full regression and classification performance metrics for all models, splits and seeds.
seed	split	model	task	rmse	mae	r2	pearson_r	spearman_rho	threshold	auroc	pr_auc	mcc	bal_acc	f1	tn	fp	fn	tp	brier
1	train	GNN	both	0.518783	0.413139	0.524319	0.751848	0.731484	0.538	0.91002	0.984687	0.525632	0.82693	0.906963	337	85	400	2364	0.0963073
1	val	GNN	both	0.664878	0.519659	0.38942	0.63763	0.650748	0.538	0.845107	0.934293	0.540521	0.780939	0.87108	74	30	44	250	0.137782
1	test	GNN	both	0.623843	0.484623	0.45359	0.698641	0.682646	0.538	0.878149	0.95383	0.536431	0.775403	0.874786	71	32	41	255	0.122542
2	train	GNN	both	0.529669	0.426675	0.50214	0.738286	0.721905	0.697	0.890741	0.981	0.498874	0.814032	0.899171	331	91	432	2332	0.103204
2	val	GNN	both	0.589863	0.474714	0.451223	0.67527	0.647829	0.697	0.829321	0.939457	0.514086	0.775386	0.867925	68	27	50	253	0.146468
2	test	GNN	both	0.688069	0.537881	0.426594	0.655004	0.64859	0.697	0.827091	0.924561	0.481166	0.752395	0.83906	78	34	55	232	0.163981
3	train	GNN	both	0.522321	0.418989	0.516607	0.779968	0.766902	0.617	0.920256	0.986985	0.536765	0.83697	0.906605	347	75	410	2354	0.0877785
3	val	GNN	both	0.609146	0.483516	0.482004	0.729213	0.706549	0.617	0.856886	0.934848	0.549175	0.794721	0.846442	90	23	59	226	0.136908
3	test	GNN	both	0.634827	0.502104	0.440941	0.675426	0.662764	0.617	0.855563	0.951268	0.508753	0.780938	0.857143	71	23	59	246	0.130346
1	train	GNN_FUSION	both	0.462285	0.372317	0.622284	0.841419	0.819515	0.321	0.959013	0.993259	0.64244	0.873764	0.938906	355	67	259	2505	0.16374
1	val	GNN_FUSION	both	0.625876	0.485291	0.458953	0.682714	0.683754	0.321	0.866235	0.948906	0.532587	0.776132	0.869565	73	31	44	250	0.192714
1	test	GNN_FUSION	both	0.565606	0.444832	0.550846	0.75787	0.734395	0.321	0.886906	0.956696	0.546026	0.778782	0.878632	71	32	39	257	0.177915
2	train	GNN_FUSION	both	0.418253	0.336271	0.689561	0.878228	0.868261	0.375	0.987638	0.998077	0.795265	0.945533	0.966809	400	22	157	2607	0.0770485
2	val	GNN_FUSION	both	0.530409	0.416784	0.556274	0.747074	0.728892	0.375	0.891749	0.962955	0.601755	0.797551	0.906404	65	30	27	276	0.131061
2	test	GNN_FUSION	both	0.643101	0.486749	0.499094	0.708917	0.70017	0.375	0.858029	0.93878	0.478134	0.728223	0.862479	64	48	33	254	0.146694
3	train	GNN_FUSION	both	0.432311	0.343321	0.668855	0.852413	0.839694	0.142	0.981947	0.997137	0.787635	0.918408	0.969242	371	51	117	2647	0.124808
3	val	GNN_FUSION	both	0.558103	0.423194	0.565176	0.75488	0.731257	0.142	0.879149	0.949188	0.602334	0.770144	0.898502	67	46	15	270	0.167152
3	test	GNN_FUSION	both	0.632914	0.481057	0.444304	0.685187	0.682363	0.142	0.871992	0.954652	0.539305	0.753209	0.8992	55	39	24	281	0.173058

## Sheet: Table S8
Table S8. Paired statistical comparisons of test-set model performance across scaffold-split seeds.
metric	n	paired_t_t	paired_t_p	wilcoxon_stat	wilcoxon_p	paired_t_q_fdr	wilcoxon_q_fdr
rmse	3	-2.06105	0.175443	0	0.25	0.277138	0.34375
mae	3	-4.25487	0.0510443	0	0.25	0.277138	0.34375
r2	3	2.05391	0.176361	0	0.25	0.277138	0.34375
pearson_r	3	2.61296	0.120547	0	0.25	0.277138	0.34375
spearman_rho	3	3.83354	0.0618044	0	0.25	0.277138	0.34375
auroc	3	2.87647	0.102595	0	0.25	0.277138	0.34375
pr_auc	3	1.84358	0.206561	0	0.25	0.284021	0.34375
mcc	3	1.26327	0.333815	1	0.5	0.352429	0.5
bal_acc	3	-1.64539	0.241628	1	0.5	0.295323	0.5
f1	3	2.09471	0.171203	0	0.25	0.277138	0.34375
brier	3	1.20183	0.352429	1	0.5	0.352429	0.5

## Sheet: Table S9
Table S9. Model performance within the ACC2 applicability domain across scaffold-split seeds.
seed	ad_threshold	n_test	n_inside_AD	insideAD_cls_auroc	insideAD_cls_pr_auc	insideAD_cls_mcc	insideAD_cls_bal_acc	insideAD_cls_f1	insideAD_cls_tn	insideAD_cls_fp	insideAD_cls_fn	insideAD_cls_tp	insideAD_reg_rmse	insideAD_reg_mae	insideAD_reg_r2
1	0.35	399	397	0.888335	0.957344	0.54735	0.77873	0.880137	70	32	38	257	0.562464	0.442113	0.554165
2	0.35	399	396	0.861236	0.940474	0.483374	0.73042	0.865417	63	47	32	254	0.637813	0.482508	0.50687
3	0.35	399	395	0.873554	0.956108	0.541324	0.75338	0.902087	53	38	23	281	0.623349	0.474657	0.453433

[truncated: 11 more sheets: Table S10, Table S11, Table S12, Table S13, Table S14, Table S15, Table S16, Table S17, Table S18, Table S19, Table S20]
